# Supplementary material for: Proteomics profiling identify CAPS as a potential predictive marker of tamoxifen resistance in estrogen receptor positive breast cancer
Source: Clin Proteomics. 2015 Mar 21;12(1):8. doi: 10.1186/s12014-015-9080-y (PMC4389343; doi:10.1186/s12014-015-9080-y)
Supplement: Additional file 1: — Proteomics data. Protein identifications in the discovery cohort. [file 12014_2015_9080_MOESM1_ESM.xlsx]

## Sheet: 1
							Pooled recidive / pooled control			1C			2C			3C			1R			2R			3R
Accession	# AAs	MW [kDa]	calc. pI	Description	ΣCoverage	Σ# Peptides	A6: 114/113	A6: 114/113 Count	A6: 114/113 Variability [%]	A6: 115/113	A6: 115/113 Count	A6: 115/113 Variability [%]	A6: 116/113	A6: 116/113 Count	A6: 116/113 Variability [%]	A6: 117/113	A6: 117/113 Count	A6: 117/113 Variability [%]	A6: 118/113	A6: 118/113 Count	A6: 118/113 Variability [%]	A6: 119/113	A6: 119/113 Count	A6: 119/113 Variability [%]	A6: 121/113	A6: 121/113 Count	A6: 121/113 Variability [%]	Score A3	Coverage A3	# Peptides A3	Score A5	Coverage A5	# Peptides A5
P02768	609	69.3215	6.27783	Serum albumin precursor - Homo sapiens (Human) - [ALBU_HUMAN]	80.79	6664	1.04214	3585	22.1796	0.777074	3605	38.8239	0.951569	3543	57.0237	1.05013	3604	38.5204	2.00734	3611	53.894	1.58024	3608	48.1018	1.8324	3611	44.705	74718.1	78.82	3525	86831.5	76.85	3139
P60711	375	41.7097	5.47803	Actin, cytoplasmic 1 (Beta-actin) - Rattus norvegicus (Rat) - [ACTB_RAT]	73.6	1916	1.14424	395	22.7577	1.61153	397	70.4459	1.16043	399	63.1999	1.19672	397	66.0275	1.83526	399	66.9102	1.54671	399	68.0167	1.57358	398	62.7634	23734.4	73.6	1065	28126.6	62.67	851
P68035	377	41.9919	5.38916	Actin, alpha cardiac muscle 1 (Alpha-cardiac actin) - Rattus norvegicus (Rat) - [ACTC_RAT]	53.85	1206	1.03552	53	11.1418	1.81293	54	33.6711	1.65258	54	32.899	1.65937	54	33.2802	4.77871	54	45.1662	2.92879	54	44.167	1.9494	54	32.0881	13507.2	53.85	692	14580.9	50.66	514
P02787	698	76.9996	7.12256	Serotransferrin precursor (Transferrin) (Siderophilin) (Beta-1-metal-binding globulin) - Homo sapiens (Human) - [TRFE_HUMAN]	67.77	1108	1.09935	661	22.0754	0.704484	670	39.0371	0.970993	671	30.3772	1.24084	669	38.6918	1.78774	672	40.7158	1.92929	671	40.1715	2.00998	672	40.1357	10671.8	67.05	599	14729.2	57.74	509
P06733	434	47.1393	7.38623	Alpha-enolase (EC 4.2.1.11) (2-phospho-D-glycerate hydro-lyase) (Non-neural enolase) (NNE) (Enolase 1) (Phosphopyruvate hydratase) (C-myc promoter-binding protein) (MBP-1) (MPB-1) (Plasminogen-binding protein) - Homo sapiens (Human) - [ENOA_HUMAN]	58.06	1087	1.16719	614	14.6851	0.899847	615	24.2513	1.22346	615	26.7603	0.841741	615	22.5726	1.25098	615	25.5108	1.01317	615	23.0344	0.673007	615	26.7962	9786.52	58.06	584	15093.9	46.77	503
P01857	330	36.0832	8.19189	Ig gamma-1 chain C region - Homo sapiens (Human) - [IGHG1_HUMAN]	48.48	1052	1.2834	572	16.7181	0.817761	572	21.1298	0.55744	570	27.1739	0.743352	571	24.0114	1.78264	573	19.0023	1.0509	573	20.9741	1.5332	573	23.2423	11222.5	46.36	567	11959	45.15	485
P08670	466	53.6191	5.12256	Vimentin - Homo sapiens (Human) - [VIME_HUMAN]	61.8	1003	1.02328	528	25.6994	0.684388	533	33.3461	0.596775	533	33.4799	1.22016	533	46.829	2.01888	533	51.5806	2.15083	526	52.6695	3.39494	527	57.9163	11489.8	61.8	553	12803.7	53.22	450
Q09666	2960	312.294	6.72705	Neuroblast differentiation-associated protein AHNAK (Desmoyokin) (Fragments) - Homo sapiens (Human) - [AHNK_HUMAN]	17.3	956	0.664955	535	17.6931	0.631759	535	24.0617	0.429958	535	31.6207	0.677084	535	26.7101	0.433741	535	32.7713	0.316929	535	32.9135	0.730168	535	27.2218	9307.86	16.72	592	8522.99	15.91	364
P14618	531	57.9	7.84033	Pyruvate kinase isozymes M1/M2 (EC 2.7.1.40) (Pyruvate kinase muscle isozyme) (Pyruvate kinase 2/3) (Cytosolic thyroid hormone-binding protein) (CTHBP) (THBP1) - Homo sapiens (Human) - [KPYM_HUMAN]	61.58	880	0.951878	516	39.1448	0.955227	517	30.7695	0.872657	521	33.3445	0.871645	520	31.3198	1.08799	520	31.4717	1.14524	519	34.557	0.83263	520	32.8007	11832	61.58	524	11462.3	54.61	356
P62937	165	18.0009	7.81104	Peptidyl-prolyl cis-trans isomerase A (EC 5.2.1.8) (PPIase A) (Rotamase A) (Cyclophilin A) (Cyclosporin A-binding protein) - Homo sapiens (Human) - [PPIA_HUMAN]	76.97	756	1.11691	435	14.7344	1.14788	436	29.627	1.10391	436	22.6272	1.11032	436	28.0538	0.918952	436	21.5195	0.889673	436	26.0863	0.754586	436	22.4691	7366.2	76.97	426	8739.87	64.85	330
P35579	1960	226.392	5.60498	Myosin-9 (Myosin heavy chain 9) (Myosin heavy chain, nonmuscle IIa) (Nonmuscle myosin heavy chain IIa) (NMMHC II-a) (NMMHC-IIA) (Cellular myosin heavy chain, type A) (Nonmuscle myosin heavy chain-A) (NMMHC-A) - Homo sapiens (Human) - [MYH9_HUMAN]	38.57	747	1.12475	434	25.1555	1.28037	422	46.3687	1.11002	423	45.768	1.05096	425	45.8983	1.21507	426	47.7155	1.55069	416	43.4085	1.17754	425	44.376	8087.76	36.53	464	8670.69	31.63	283
P08107	641	69.995	5.65576	Heat shock 70 kDa protein 1 (HSP70.1) (HSP70-1/HSP70-2) - Homo sapiens (Human) - [HSP71_HUMAN]	56.16	726	1.18996	154	14.0257	0.943196	155	35.9954	1.51882	155	40.0099	0.822261	155	33.4228	0.787298	155	41.1306	0.911149	155	36.0408	0.888974	155	38.1152	8631.75	49.45	372	11622.1	48.05	354
P11142	646	70.8542	5.51611	Heat shock cognate 71 kDa protein (Heat shock 70 kDa protein 8) - Homo sapiens (Human) - [HSP7C_HUMAN]	49.23	717	0.872861	184	13.4333	0.649276	185	31.4574	0.635143	185	40.0804	0.596082	185	45.1609	0.594419	185	53.9546	0.534605	185	49.0996	0.519269	185	53.8581	7674.12	45.67	402	10301.9	43.96	315
P68871	147	15.9883	7.28369	Hemoglobin subunit beta (Hemoglobin beta chain) (Beta-globin) - Homo sapiens (Human) - [HBB_HUMAN]	82.99	662	1.12926	275	14.8486	0.364928	270	30.625	0.632397	274	19.6979	1.10895	275	25.2754	0.639821	273	23.0698	1.51253	275	28.6216	0.543261	266	29.544	9202.66	82.99	331	9950	82.31	331
P02647	267	30.7589	5.75732	Apolipoprotein A-I precursor (Apo-AI) (ApoA-I) [Contains: Apolipoprotein A-I(1-242)] - Homo sapiens (Human) - [APOA1_HUMAN]	67.42	646	0.997902	410	17.3011	0.489407	409	24.559	0.524213	410	29.3051	0.857092	410	18.9288	1.13127	410	19.4739	1.14213	410	21.5636	1.20121	410	19.2651	6046.76	67.42	399	7389.13	52.81	247
P07900	732	84.6067	5.021	Heat shock protein HSP 90-alpha (HSP 86) (Renal carcinoma antigen NY-REN-38) - Homo sapiens (Human) - [HS90A_HUMAN]	54.23	642	1.21598	121	20.8801	1.96178	124	48.7053	1.6711	125	46.2416	1.46796	123	44.1737	1.29698	124	34.8967	1.38643	125	35.8685	1.26581	124	41.7558	6008.95	54.23	373	8134.19	45.49	269
P49327	2511	273.227	6.43018	Fatty acid synthase (EC 2.3.1.85) [Includes: [Acyl-carrier-protein] S-acetyltransferase (EC 2.3.1.38); [Acyl-carrier-protein] S-malonyltransferase (EC 2.3.1.39); 3-oxoacyl-[acyl-carrier-protein] synthase (EC 2.3.1.41); 3-oxoacyl-[acyl-carrier-protein] reductase (EC 1.1.1.100); 3-hydroxypalmitoyl-[acyl-carrier-protein] dehydratase (EC 4.2.1.61); Enoyl-[acyl-carrier-protein] reductase (EC 1.3.1.10)…	24.45	617	1.09019	337	26.8827	0.8404	338	29.5641	1.47498	339	44.0833	1.79588	339	40.5673	0.500913	335	49.7695	1.04867	338	34.1225	0.553242	333	44.76	8608.22	24.45	339	8580.06	20.23	278
P08238	724	83.2121	5.03369	Heat shock protein HSP 90-beta (HSP 84) (HSP 90) - Homo sapiens (Human) - [HS90B_HUMAN]	60.36	606	1.24098	92	24.2258	1.2644	93	32.9818	1.12117	93	32.3448	0.893168	93	33.2935	1.01279	93	36.7212	1.42144	93	32.7589	1.0626	92	32.1782	5787.55	55.66	350	8387.01	51.93	256
P05787	483	53.6711	5.59229	Keratin, type II cytoskeletal 8 (Cytokeratin-8) (CK-8) (Keratin-8) (K8) - Homo sapiens (Human) - [K2C8_HUMAN]	58.59	591	0.857267	255	25.7916	1.76733	257	59.8119	1.2377	257	56.7553	1.19589	257	50.0457	0.565384	256	34.5202	1.46771	257	60.2627	1.9823	257	70.1291	7045.44	58.59	349	7532.73	47.41	242
P01859	326	35.8618	7.59131	Ig gamma-2 chain C region - Homo sapiens (Human) - [IGHG2_HUMAN]	43.87	578	1.4195	320	24.5576	1.16515	321	29.1099	1.29067	321	29.5798	1.59685	321	32.3328	1.9852	321	35.1175	3.18142	321	44.1232	4.31905	321	46.4852	2615.74	33.74	270	7489.75	35.58	308
P21333	2647	280.564	6.06201	Filamin-A (Alpha-filamin) (Filamin-1) (Endothelial actin-binding protein) (Actin-binding protein 280) (ABP-280) (Nonmuscle filamin) - Homo sapiens (Human) - [FLNA_HUMAN]	22.82	558	1.20216	262	20.3627	0.934651	262	39.2806	0.573672	262	40.5573	0.765132	262	33.7866	1.12331	261	39.8238	1.61556	262	44.5628	1.65071	262	45.8503	8122.76	18.13	302	8232.73	19.61	256
Q15149	4684	531.412	5.94775	Plectin-1 (PLTN) (PCN) (Hemidesmosomal protein 1) (HD1) - Homo sapiens (Human) - [PLEC1_HUMAN]	10.85	531	0.930577	317	20.8172	1.03702	318	49.3792	0.726947	318	46.173	1.02286	318	44.2892	0.910509	318	42.4883	1.1679	318	54.6047	1.35295	318	57.1443	6039.19	10.33	308	6225.3	9.8	223
P04264	644	65.978	8.11865	Keratin, type II cytoskeletal 1 (Cytokeratin-1) (CK-1) (Keratin-1) (K1) (67 kDa cytokeratin) (Hair alpha protein) - Homo sapiens (Human) - [K2C1_HUMAN]	40.53	503	0.806347	262	17.7236	0.355579	262	39.75	0.771445	262	26.7024	1.28973	262	22.9194	1.53377	262	25.5966	1.98035	262	24.934	0.977917	262	26.4697	5285.67	38.35	287	5200.21	35.71	216
P63104	245	27.7277	4.79248	14-3-3 protein zeta/delta (Protein kinase C inhibitor protein 1) (KCIP-1) - Homo sapiens (Human) - [1433Z_HUMAN]	56.33	488	1.56036	252	15.0653	2.10891	252	28.8044	1.392	252	19.6804	1.30996	252	22.0069	1.34901	252	23.6497	1.44907	252	25.3297	3.00758	252	33.5814	6136.62	53.47	276	6196.03	55.92	212
P08729	469	51.3864	5.57959	Keratin, type II cytoskeletal 7 (Cytokeratin-7) (CK-7) (Keratin-7) (K7) (Sarcolectin) - Homo sapiens (Human) - [K2C7_HUMAN]	35.39	457	0.760155	174	15.2484	0.850598	174	32.6182	0.472137	174	24.5995	0.589149	174	22.0613	0.860801	174	25.035	1.30892	174	26.9156	2.48087	174	28.8448	5896.96	33.9	273	5424.92	29.85	184
P54652	639	69.9779	5.74463	Heat shock-related 70 kDa protein 2 (Heat shock 70 kDa protein 2) - Homo sapiens (Human) - [HSP72_HUMAN]	12.52	455	0.612019	4	18.3633	1.03953	4	12.2404	0.418194	4	5.73397	2.44636	4	13.584	0.652058	4	1.81382	0.441598	4	2.70353	1.2444	4	14.017	6063.03	12.52	236	7086.3	11.42	219
P10809	573	61.0164	5.87158	60 kDa heat shock protein, mitochondrial precursor (Hsp60) (60 kDa chaperonin) (CPN60) (Heat shock protein 60) (HSP-60) (Mitochondrial matrix protein P1) (P60 lymphocyte protein) (HuCHA60) - Homo sapiens (Human) - [CH60_HUMAN]	51.66	437	1.3567	269	19.5204	1.46902	271	48.1752	1.65995	271	42.8477	1.57171	271	59.2393	1.04833	271	43.2282	0.713354	270	40.4509	1.01205	270	46.8664	6364.83	42.93	269	6247.88	43.98	168
P07437	444	49.639	4.89404	Tubulin beta chain (Tubulin beta-5 chain) - Homo sapiens (Human) - [TBB5_HUMAN]	60.36	437	1.22354	14	14.5287	1.02502	14	37.1452	0.964405	14	34.6432	0.618228	14	25.778	1.05926	14	40.0602	1.02659	14	24.8302	0.841893	14	27.754	6495.21	60.36	235	8342.27	54.05	202
P67936	248	28.5045	4.69092	Tropomyosin alpha-4 chain (Tropomyosin-4) (TM30p1) - Homo sapiens (Human) - [TPM4_HUMAN]	57.26	433	0.549404	79	18.2974	0.566825	79	17.6202	0.31352	79	26.2088	0.365465	79	17.4031	0.36498	79	25.3326	0.35668	79	21.3401	0.252218	79	27.9675	4360.62	52.02	238	5142.15	50.81	195
P13639	858	95.277	6.82959	Elongation factor 2 (EF-2) - Homo sapiens (Human) - [EF2_HUMAN]	35.43	424	0.985911	219	22.1151	1.52977	221	42.9535	0.985881	222	42.7191	1.08294	222	34.6796	1.06558	221	37.0012	1.35384	222	39.2441	1.10936	222	34.2721	5276.15	29.02	214	7428.08	30.54	210
P09493	284	32.6887	4.7417	Tropomyosin-1 alpha chain (Alpha-tropomyosin) - Homo sapiens (Human) - [TPM1_HUMAN]	40.14	414	0.896802	105	33.1859	0.826298	105	80.4949	0.794074	105	85.6824	0.782629	105	80.4203	0.807281	105	74.6383	0.666857	105	74.9706	0.622947	105	76.4403	4961.8	38.03	249	4281.31	32.04	165
P02763	201	23.4968	5.021	Alpha-1-acid glycoprotein 1 precursor (AGP 1) (Orosomucoid-1) (OMD 1) - Homo sapiens (Human) - [A1AG1_HUMAN]	35.32	406	1.19682	198	24.5358	0.747021	198	23.6429	1.16379	198	32.3155	1.29022	198	35.8576	1.58489	198	31.7352	1.99354	198	42.905	2.15297	198	41.6875	4297.5	35.32	228	4550.03	32.34	178
P06753	284	32.7987	4.71631	Tropomyosin alpha-3 chain (Tropomyosin-3) (Tropomyosin gamma) (hTM5) - Homo sapiens (Human) - [TPM3_HUMAN]	35.92	406	0.841977	121	11.1756	0.893044	121	44.3628	0.624519	121	50.0118	0.553105	121	45.1056	0.653712	121	50.3239	0.522709	121	54.3358	0.688201	121	43.6093	4207.73	31.34	226	4780.11	27.46	180
Q71U36	451	50.1036	5.05908	Tubulin alpha-3 chain (Alpha-tubulin 3) (Tubulin B-alpha-1) - Homo sapiens (Human) - [TBA3_HUMAN]	56.32	406	1.26864	4	8.31912	1.48379	4	13.4411	2.30503	4	29.5224	0.881174	4	15.9097	1.54469	4	23.0273	1.66035	4	21.1794	1.20629	4	9.03071	4641.11	49.67	274	3363.47	47.23	132
P68371	445	49.799	4.89404	Tubulin beta-2C chain (Tubulin beta-2 chain) - Homo sapiens (Human) - [TBB2C_HUMAN]	56.4	406	1.01039	1		0.973512	1		1.02572	1		1.08288	1		1.06062	1		1.00503	1		1.13208	1		6137.2	50.34	219	7853.12	50.11	187
P11021	654	72.2884	5.16064	78 kDa glucose-regulated protein precursor (GRP 78) (Heat shock 70 kDa protein 5) (Immunoglobulin heavy chain-binding protein) (BiP) (Endoplasmic reticulum lumenal Ca(2+)-binding protein grp78) - Homo sapiens (Human) - [GRP78_HUMAN]	24.77	387	1.10325	125	17.262	1.44469	125	24.4479	0.995413	125	20.0914	0.79026	125	18.4953	0.956693	125	26.2179	0.66733	125	24.3103	0.671605	125	23.1443	4565.82	24.77	205	4563.15	20.64	182
P07951	284	32.8306	4.70361	Tropomyosin beta chain (Tropomyosin 2) (Beta-tropomyosin) - Homo sapiens (Human) - [TPM2_HUMAN]	37.32	374	0.752914	13	11.0698	0.37796	13	18.2572	0.326346	13	46.9879	0.323086	13	42.2883	0.419927	13	40.138	0.39532	13	38.279	0.300985	13	68.7037	4183.88	35.21	220	4027.52	34.86	154
P01024	1663	187.03	6.40479	Complement C3 precursor [Contains: Complement C3 beta chain; Complement C3 alpha chain; C3a anaphylatoxin; Complement C3b alpha' chain; Complement C3c alpha' chain fragment 1; Complement C3dg fragment; Complement C3g fragment; Complement C3d fragment; Complement C3f fragment; Complement C3c alpha' chain fragment 2] - Homo sapiens (Human) - [CO3_HUMAN]	29.83	363	1.15999	204	29.4126	0.948789	203	43.086	0.907603	204	49.2912	1.25616	203	46.3564	2.3341	204	57.5016	2.10143	204	57.7012	2.52417	203	61.6705	4153.28	29.22	194	5324.66	20.14	169
P01009	418	46.707	5.59229	Alpha-1-antitrypsin precursor (Alpha-1 protease inhibitor) (Alpha-1-antiproteinase) - Homo sapiens (Human) - [A1AT_HUMAN]	63.64	358	1.16984	219	25.6745	0.484334	215	61.1722	0.83326	221	56.4235	0.882899	221	45.5615	1.076	220	55.0495	0.81154	220	48.0538	1.53016	221	65.238	2301.45	63.64	204	4009.37	50.48	154
P31946	246	28.0648	4.83057	14-3-3 protein beta/alpha (Protein kinase C inhibitor protein 1) (KCIP-1) (Protein 1054) - Homo sapiens (Human) - [1433B_HUMAN]	40.65	355	0.970712	43	17.0492	0.758352	43	27.9528	0.683589	43	31.5773	0.673238	43	29.8887	0.617475	43	30.8887	0.581573	43	33.6192	0.571504	43	32.5354	4641.04	28.46	233	3050.14	40.24	122
P08727	400	44.0651	5.13525	Keratin, type I cytoskeletal 19 (Cytokeratin-19) (CK-19) (Keratin-19) (K19) - Homo sapiens (Human) - [K1C19_HUMAN]	46.25	353	0.760969	97	21.0135	1.55393	97	26.0405	0.239877	97	55.677	0.931421	97	26.3902	0.627142	97	31.6655	1.21883	97	34.3282	2.32591	97	32.6918	3092.86	46.25	209	3253.37	44	144
P30101	505	56.7468	6.354	Protein disulfide-isomerase A3 precursor (EC 5.3.4.1) (Disulfide isomerase ER-60) (ERp60) (58 kDa microsomal protein) (p58) (ERp57) (58 kDa glucose-regulated protein) - Homo sapiens (Human) - [PDIA3_HUMAN]	33.47	352	0.90507	195	29.7497	1.24378	195	27.4109	1.53293	195	28.2445	1.48802	195	31.9004	1.23499	195	25.4965	1.64167	195	29.081	1.33385	195	25.7377	4043.99	33.47	181	4608.39	30.69	171
P07237	508	57.0807	4.86865	Protein disulfide-isomerase precursor (EC 5.3.4.1) (PDI) (Prolyl 4-hydroxylase subunit beta) (Cellular thyroid hormone-binding protein) (p55) - Homo sapiens (Human) - [PDIA1_HUMAN]	48.82	346	1.41253	217	19.8299	1.21762	216	39.0678	1.40651	217	41.496	1.63626	217	42.5386	1.36969	217	43.3905	1.1287	217	41.6797	0.852015	217	51.0537	3624.79	46.46	207	4577.9	41.14	139
P68366	448	49.8924	5.05908	Tubulin alpha-1 chain (Alpha-tubulin 1) (Testis-specific alpha-tubulin) (Tubulin H2-alpha) - Homo sapiens (Human) - [TBA1_HUMAN]	45.54	343	0.883037	5	15.7797	0.799813	5	21.4814	1.01833	5	11.0354	0.82297	5	11.6634	0.93604	5	17.8412	1.05342	5	13.5134	0.884682	5	6.51898	3656.02	45.54	243	2605.45	38.62	100
P02790	462	51.6433	7.02002	Hemopexin precursor (Beta-1B-glycoprotein) - Homo sapiens (Human) - [HEMO_HUMAN]	29.87	342	0.895819	194	25.4567	0.679644	196	28.2054	0.928397	196	33.4744	1.12595	196	32.6584	1.39256	196	32.0955	1.33696	196	36.9705	1.60872	196	35.1805	5863.92	29.87	199	5018.82	26.84	143
P13645	593	59.4829	5.21143	Keratin, type I cytoskeletal 10 (Cytokeratin-10) (CK-10) (Keratin-10) (K10) - Homo sapiens (Human) - [K1C10_HUMAN]	25.97	333	0.897205	98	25.4522	0.643149	99	48.8529	1.05638	99	38.2336	1.47031	96	48.6681	1.73376	98	39.2992	1.64938	93	49.0392	1.444	98	41.2642	4567.05	25.97	186	4692.86	22.26	147
P61981	247	28.2849	4.89404	14-3-3 protein gamma (Protein kinase C inhibitor protein 1) (KCIP-1) - Homo sapiens (Human) - [1433G_HUMAN]	46.15	324	1.27278	32	14.2064	3.45125	32	66.905	2.94855	32	61.7591	1.9176	32	43.3524	1.68563	32	37.1386	2.32687	32	62.2182	1.34511	32	26.8664	4196.88	35.63	212	3144.03	42.11	112
P55072	806	89.2657	5.26221	Transitional endoplasmic reticulum ATPase (TER ATPase) (15S Mg(2+)-ATPase p97 subunit) (Valosin-containing protein) (VCP) - Homo sapiens (Human) - [TERA_HUMAN]	30.89	313	1.18548	175	20.3431	1.63328	178	42.0887	1.77502	178	57.2672	2.01965	178	46.1036	1.99693	178	44.2584	1.96713	178	44.5589	1.47109	176	42.3778	3003.94	27.54	177	5177.45	27.42	136
P04075	364	39.3953	8.08936	Fructose-bisphosphate aldolase A (EC 4.1.2.13) (Muscle-type aldolase) (Lung cancer antigen NY-LU-1) - Homo sapiens (Human) - [ALDOA_HUMAN]	58.52	306	1.17202	152	29.0893	1.54995	152	68.3242	1.40847	152	73.9664	1.46686	152	66.8159	0.740273	152	75.5252	1.28646	151	67.1253	0.885286	152	77.1267	2761.07	51.1	165	3663.48	46.43	141
P00738	406	45.1766	6.58057	Haptoglobin precursor [Contains: Haptoglobin alpha chain; Haptoglobin beta chain] - Homo sapiens (Human) - [HPT_HUMAN]	39.9	296	0.764374	173	28.3987	0.981735	176	20.4519	0.898242	176	18.924	1.75543	177	35.6753	1.24168	175	26.9997	2.24375	177	36.5879	1.98563	176	35.7325	2907.85	39.9	161	4290.73	22.41	135
P12814	892	102.993	5.41455	Alpha-actinin-1 (Alpha-actinin cytoskeletal isoform) (Non-muscle alpha-actinin-1) (F-actin cross-linking protein) - Homo sapiens (Human) - [ACTN1_HUMAN]	32.62	294	1.31019	109	20.9323	0.987328	110	28.2942	0.802241	110	27.1495	0.809723	109	27.3409	1.33467	111	32.102	1.97086	111	35.1917	1.46175	110	34.29	3687.98	32.62	158	3989.85	30.72	136
Q13509	450	50.4003	4.93213	Tubulin beta-3 chain (Tubulin beta-III) (Tubulin beta-4) - Homo sapiens (Human) - [TBB3_HUMAN]	29.11	290	1.29825	5	2.82586	0.766534	5	8.2655	1.80089	5	8.82752	0.618849	5	34.1888	0.906643	5	7.8894	0.95745	5	5.53476	0.622079	5	14.805	5025.82	25.78	160	6028.25	24.67	130
P19338	710	76.5684	4.70361	Nucleolin (Protein C23) - Homo sapiens (Human) - [NUCL_HUMAN]	27.89	288	1.08031	179	20.5369	0.881441	180	31.9985	1.05691	180	21.7567	1.40371	180	30.7968	0.947349	180	29.0799	0.764771	180	29.1136	0.787621	180	29.6001	2720.03	27.89	181	2919.91	24.23	107
P51884	338	38.4048	6.60986	Lumican precursor (Keratan sulfate proteoglycan lumican) (KSPG lumican) - Homo sapiens (Human) - [LUM_HUMAN]	37.57	284	0.722159	167	27.9511	0.651408	169	32.2386	0.965546	169	29.8822	1.12619	169	36.3256	1.66467	169	46.6508	0.843593	169	25.6908	1.46666	169	41.9145	3069.85	37.57	152	3872.02	34.91	132
P32119	198	21.8782	5.97314	Peroxiredoxin-2 (EC 1.11.1.15) (Thioredoxin peroxidase 1) (Thioredoxin-dependent peroxide reductase 1) (Thiol-specific antioxidant protein) (TSA) (PRP) (Natural killer cell-enhancing factor B) (NKEF-B) - Homo sapiens (Human) - [PRDX2_HUMAN]	38.38	282	0.765948	168	20.2774	1.21802	169	50.9969	1.61976	169	49.9861	1.37191	169	45.4933	1.16822	168	42.3165	1.02477	169	43.7343	1.16048	169	43.0045	3302.27	38.38	165	3459.02	38.38	117
P08779	473	51.2362	5.04639	Keratin, type I cytoskeletal 16 (Cytokeratin-16) (CK-16) (Keratin-16) (K16) - Homo sapiens (Human) - [K1C16_HUMAN]	23.68	277	0.978938	41	10.5847	0.251933	41	43.0707	0.606495	41	10.1442	1.39811	41	13.4535	1.45735	41	9.62415	6.02845	39	16.8148	0.619148	41	16.0936	2354.87	23.68	159	2508.61	15.64	118
P12111	3176	343.34	6.82959	Collagen alpha-3(VI) chain precursor - Homo sapiens (Human) - [CO6A3_HUMAN]	10.2	274	0.968511	155	27.2489	0.691947	157	28.3278	0.659255	160	24.4444	2.53017	161	57.0597	1.47437	159	33.5782	1.48581	161	40.7151	2.1587	160	46.81	2565.8	10.2	149	3698.46	9.38	125
P30041	224	25.0192	6.37939	Peroxiredoxin-6 (EC 1.11.1.15) (Antioxidant protein 2) (1-Cys peroxiredoxin) (1-Cys PRX) (Acidic calcium-independent phospholipase A2) (EC 3.1.1.-) (aiPLA2) (Non-selenium glutathione peroxidase) (EC 1.11.1.7) (NSGPx) (24 kDa protein) (Liver 2D page spot 40) (Red blood cells page spot 12) - Homo sapiens (Human) - [PRDX6_HUMAN]	51.79	273	0.961757	170	9.41417	0.986402	170	27.3319	0.726997	170	25.0667	0.804487	170	44.8062	0.904763	170	38.2521	0.730431	170	44.4463	0.780429	170	51.5924	4431.07	51.79	156	2464.92	37.5	117
P49411	452	49.5102	7.60596	Elongation factor Tu, mitochondrial precursor (EF-Tu) (P43) - Homo sapiens (Human) - [EFTU_HUMAN]	23.67	272	0.768207	156	35.5188	0.792725	157	36.4623	1.6074	157	40.6332	0.675222	157	35.4828	0.715327	156	38.146	0.864699	157	36.8255	0.891946	156	37.8505	3293.5	23.67	150	4245.84	19.47	122
P22314	1058	117.774	5.75732	Ubiquitin-activating enzyme E1 (A1S9 protein) - Homo sapiens (Human) - [UBE1_HUMAN]	33.65	270	1.04423	172	26.1981	1.25104	173	24.3353	1.07251	171	29.8864	0.899388	173	24.3341	0.912064	172	22.6297	1.25202	173	24.4801	1.01369	173	29.3668	2798.34	33.65	163	3365.98	27.41	107
P68104	462	50.1091	9.01221	Elongation factor 1-alpha 1 (EF-1-alpha-1) (Elongation factor 1 A-1) (eEF1A-1) (Elongation factor Tu) (EF-Tu) (Leukocyte receptor cluster member 7) - Homo sapiens (Human) - [EF1A1_HUMAN]	54.98	269	1.07005	99	28.1048	1.90542	108	60.3361	1.36339	106	56.1847	1.21615	106	56.6547	1.33393	105	57.0448	1.65587	108	58.4178	1.05551	107	55.0652	2022.25	54.98	144	3972.42	44.16	125
P25311	295	33.8509	5.85889	Zinc-alpha-2-glycoprotein precursor (Zn-alpha-2-glycoprotein) (Zn-alpha-2-GP) - Homo sapiens (Human) - [ZA2G_HUMAN]	39.32	267	0.439546	160	24.5318	0.273379	160	36.9162	0.628826	160	22.9852	0.523025	160	26.1498	0.699315	160	26.1931	0.373709	160	37.6935	0.497071	160	29.0375	3230.8	39.32	156	2706.15	36.95	111
P35527	623	62.0919	5.30029	Keratin, type I cytoskeletal 9 (Cytokeratin-9) (CK-9) (Keratin-9) (K9) - Homo sapiens (Human) - [K1C9_HUMAN]	38.68	254	0.676393	136	20.3363	0.408448	135	47.6564	0.886345	138	39.2867	1.50262	138	44.0553	1.82326	135	42.7618	2.4582	134	45.2975	1.08281	138	34.894	2867.31	34.67	139	3273.67	33.87	115
P26038	577	67.7778	6.40479	Moesin (Membrane-organizing extension spike protein) - Homo sapiens (Human) - [MOES_HUMAN]	31.54	254	1.0647	132	23.7204	0.769721	133	25.2766	0.714655	133	25.554	0.671202	133	32.0882	1.10072	133	24.2505	0.957232	132	30.4281	1.1463	134	30.6568	2803.6	27.04	135	3350.49	29.12	119
Q06830	199	22.0963	8.1333	Peroxiredoxin-1 (EC 1.11.1.15) (Thioredoxin peroxidase 2) (Thioredoxin-dependent peroxide reductase 2) (Proliferation-associated gene protein) (PAG) (Natural killer cell-enhancing factor A) (NKEF-A) - Homo sapiens (Human) - [PRDX1_HUMAN]	53.77	254	1.15082	105	27.2938	0.994956	105	11.4782	1.17585	105	10.7844	0.631432	105	9.98506	0.930651	105	9.68204	0.84442	105	10.0651	0.938161	105	8.89908	2331.81	41.21	168	2311.09	49.25	86
P02533	472	51.5894	5.16064	Keratin, type I cytoskeletal 14 (Cytokeratin-14) (CK-14) (Keratin-14) (K14) - Homo sapiens (Human) - [K1C14_HUMAN]	28.18	253	0.940226	29	21.8599	0.905488	29	49.3398	1.11134	29	55.6082	1.72874	29	58.7266	1.89831	29	43.9555	2.79495	25	44.183	1.26299	29	59.6623	2506.5	28.18	150	2820.85	25.42	103
P62989	76	8.55962	7.25439	Ubiquitin - Rattus norvegicus (Rat) - [UBIQ_RAT]	72.37	246	0.882337	203	12.5858	1.79805	204	27.3507	1.43704	204	25.3771	1.76044	204	28.1152	1.52093	204	24.6449	1.37003	204	22.0438	1.71558	203	24.4919	1453.5	72.37	200	1642.51	56.58	46
Q9NZT1	146	15.9108	4.43701	Calmodulin-like protein 5 (Calmodulin-like skin protein) - Homo sapiens (Human) - [CALL5_HUMAN]	43.84	246	0.535476	125	47.7543	0.215621	126	74.6605	2.57728	119	39.9644	0.208883	126	76.873	0.703247	126	21.9317	0.227763	110	113.418	0.274819	110	115.248	3411.07	37.67	121	4728.03	38.36	125
P62258	255	29.1554	4.7417	14-3-3 protein epsilon (14-3-3E) - Homo sapiens (Human) - [1433E_HUMAN]	34.51	244	1.16642	129	9.56771	1.49345	129	14.8789	1.19514	129	17.062	0.98871	129	13.0409	1.17521	129	15.8299	1.13719	129	16.1597	0.88006	129	13.1326	2053.99	31.76	149	2194.2	30.2	95
P69905	142	15.2479	8.67529	Hemoglobin subunit alpha (Hemoglobin alpha chain) (Alpha-globin) - Homo sapiens (Human) - [HBA_HUMAN]	67.61	242	1.68762	130	18.1716	0.350458	128	35.7074	0.563476	129	40.1483	0.899757	130	30.1387	0.567294	128	36.4804	1.15499	130	30.1995	0.487044	129	36.0976	2471.39	67.61	131	4128.78	47.89	111
P00558	417	44.5861	8.104	Phosphoglycerate kinase 1 (EC 2.7.2.3) (Primer recognition protein 2) (PRP 2) - Homo sapiens (Human) - [PGK1_HUMAN]	48.68	240	1.14321	143	24.4674	1.4442	144	48.9384	1.13686	144	49.5614	1.40767	144	48.414	0.705172	143	44.9522	0.921907	144	38.1575	0.579428	142	60.7266	2617.45	48.68	148	2993.83	34.29	92
P30086	187	21.0437	7.53271	Phosphatidylethanolamine-binding protein 1 (PEBP-1) (Prostatic-binding protein) (HCNPpp) (Neuropolypeptide h3) (Raf kinase inhibitor protein) (RKIP) [Contains: Hippocampal cholinergic neurostimulating peptide (HCNP)] - Homo sapiens (Human) - [PEBP1_HUMAN]	48.13	239	0.881595	136	16.744	1.7684	136	71.1512	1.99047	136	81.7828	1.68591	136	69.6421	1.69816	136	69.0008	1.6468	136	75.9304	1.70322	136	74.1841	2219.45	48.13	128	3031.48	39.57	111
P09382	135	14.7062	5.50342	Galectin-1 (Lectin galactoside-binding soluble 1) (Beta-galactoside-binding lectin L-14-I) (Lactose-binding lectin 1) (S-Lac lectin 1) (Galaptin) (14 kDa lectin) (HPL) (HBL) (Putative MAPK-activating protein MP12) - Homo sapiens (Human) - [LEG1_HUMAN]	76.3	238	0.834327	160	16.2338	0.85652	162	58.6993	0.635113	161	66.6485	0.712724	161	56.2943	0.59139	160	66.2437	0.692919	162	59.3403	0.852778	161	52.5317	2245.68	76.3	153	2061.88	76.3	85
O43707	911	104.788	5.43994	Alpha-actinin-4 (Non-muscle alpha-actinin 4) (F-actin cross-linking protein) - Homo sapiens (Human) - [ACTN4_HUMAN]	27.22	237	1.22079	72	27.9525	1.2387	72	38.1311	1.00457	72	40.9857	1.04449	72	34.0275	1.61027	72	43.3146	1.66869	72	50.8411	1.69434	72	46.3893	2942.58	27.22	123	3969.24	26.45	114
P00338	332	36.6654	8.26514	L-lactate dehydrogenase A chain (EC 1.1.1.27) (LDH-A) (LDH muscle subunit) (LDH-M) (Proliferation-inducing gene 19 protein) (Renal carcinoma antigen NY-REN-59) - Homo sapiens (Human) - [LDHA_HUMAN]	58.43	235	1.03771	117	9.21864	1.25542	118	19.4907	0.879876	118	18.1881	1.18676	118	20.2495	0.704343	117	18.1926	1.16164	118	19.9411	0.994858	118	16.0589	4406.26	53.92	127	2387.46	49.4	108
Q15063	836	93.2553	7.53271	Periostin precursor (PN) (Osteoblast-specific factor 2) (OSF-2) - Homo sapiens (Human) - [POSTN_HUMAN]	29.55	232	0.821429	132	33.4899	0.294047	134	37.1267	0.395324	133	20.9739	1.24562	134	21.9539	0.730619	134	23.4238	0.754606	134	18.2567	0.878306	134	19.4024	3725.16	29.55	133	3581.74	19.98	99
P19012	456	49.1371	4.76709	Keratin, type I cytoskeletal 15 (Cytokeratin-15) (CK-15) (Keratin-15) (K15) - Homo sapiens (Human) - [K1C15_HUMAN]	25.22	232	0.495887	32	49.939	0.392731	32	67.684	7.26212	21	69.3368	0.649188	32	34.7154	1.06026	31	36.0281	0.64011	32	31.2535	0.742138	32	24.3111	2129.19	25.22	137	2433.14	21.71	95
P05783	430	48.0285	5.45264	Keratin, type I cytoskeletal 18 (Cytokeratin-18) (CK-18) (Keratin-18) (K18) - Homo sapiens (Human) - [K1C18_HUMAN]	42.56	227	0.908516	68	52.0916	1.24176	68	42.628	1.0663	68	51.623	0.888003	68	52.1331	0.477509	67	67.8293	1.06064	68	55.6683	1.16842	68	42.9849	1810.19	42.56	145	1588.2	26.05	82
P27348	245	27.7468	4.77979	14-3-3 protein theta (14-3-3 protein tau) (14-3-3 protein T-cell) (HS1 protein) - Homo sapiens (Human) - [1433T_HUMAN]	40.82	225	1.08946	108	10.6375	2.13964	108	30.986	1.60488	108	28.8007	1.92443	108	25.5429	1.35545	108	17.5819	1.29826	108	21.6859	0.987173	108	13.9723	2371	37.96	137	2845.67	30.61	88
Q04695	432	48.076	5.021	Keratin, type I cytoskeletal 17 (Cytokeratin-17) (CK-17) (Keratin-17) (K17) (39.1) - Homo sapiens (Human) - [K1C17_HUMAN]	22.92	225	0.983918	21	19.2434	0.651828	21	59.636	0.611489	21	65.4086	1.15789	21	46.6525	1.92557	21	38.1015	2.50476	18	16.7471	1.18972	21	77.8054	2409.74	22.92	127	2650.12	21.3	98
P50395	445	50.6309	6.46826	Rab GDP dissociation inhibitor beta (Rab GDI beta) (Guanosine diphosphate dissociation inhibitor 2) (GDI-2) - Homo sapiens (Human) - [GDIB_HUMAN]	42.02	222	0.920448	100	35.3324	1.24617	100	40.4423	0.938046	100	31.3164	0.887485	100	37.3874	1.13109	100	33.7478	0.933328	100	39.6216	0.93995	100	36.7192	2634.05	42.02	116	3068.31	32.13	106
Q9Y490	2541	269.599	6.07471	Talin-1 - Homo sapiens (Human) - [TLN1_HUMAN]	16.17	220	1.0274	105	28.0646	0.865048	106	52.2306	0.794582	106	52.9902	1.19026	106	34.6269	1.13207	106	41.9272	1.08716	106	38.0147	1.06053	106	36.778	2254.23	12.67	135	2867.42	15.11	85
P48668	564	59.9883	8.00146	Keratin, type II cytoskeletal 6E (Cytokeratin-6E) (CK 6E) (K6e keratin) (Keratin K6h) - Homo sapiens (Human) - [K2C6E_HUMAN]	24.82	220	1.22611	18	19.9773	0.426432	18	33.4412	1.04288	18	23.2598	2.62233	18	24.3444	3.2416	18	33.3662	9.83221	12	18.098	1.24693	18	24.0463	2028.77	24.82	143	1933.83	16.31	77
P02538	564	60.0083	8.00146	Keratin, type II cytoskeletal 6A (Cytokeratin-6A) (CK 6A) (K6a keratin) - Homo sapiens (Human) - [K2C6A_HUMAN]	24.82	216	0.739487	17	6.55099	0.141237	16	50.5038	0.417495	17	11.5233	0.974598	17	2.50208	1.22546	17	6.83648	3.23018	17	11.6912	0.471406	17	12.9214	1956.96	24.82	140	1931.41	16.31	76
P17066	643	70.9842	6.13818	Heat shock 70 kDa protein 6 (Heat shock 70 kDa protein B') - Homo sapiens (Human) - [HSP76_HUMAN]	15.24	212	1.18595	1		0.655862	1		0.640133	1		0.523652	1		0.566809	1		0.725648	1		0.564452	1					6918.2	15.24	212
P14625	803	92.4113	4.84326	Endoplasmin precursor (Heat shock protein 90 kDa beta member 1) (94 kDa glucose-regulated protein) (GRP94) (gp96 homolog) (Tumor rejection antigen 1) - Homo sapiens (Human) - [ENPL_HUMAN]	31.63	209	1.40859	121	19.4034	1.40292	121	60.8259	0.839692	121	45.8872	0.822173	121	22.2323	1.36736	121	37.9988	1.23541	121	37.7783	1.05106	121	25.6295	2058.48	28.27	123	2033.49	19.68	86
P22626	353	37.4067	8.95361	Heterogeneous nuclear ribonucleoproteins A2/B1 (hnRNP A2 / hnRNP B1) - Homo sapiens (Human) - [ROA2_HUMAN]	23.8	209	1.30142	118	18.5837	0.372871	117	30.8313	0.42688	117	33.3532	0.914544	117	29.3751	1.31181	118	34.6639	1.45056	118	37.4103	1.40644	118	29.2743	1362.71	21.81	91	3187.06	21.53	118
P06576	529	56.5246	5.40186	ATP synthase subunit beta, mitochondrial precursor (EC 3.6.3.14) - Homo sapiens (Human) - [ATPB_HUMAN]	52.17	203	0.880641	109	34.4788	1.18487	110	54.808	1.48021	110	62.3079	1.6066	110	60.5762	1.22444	110	39.5635	0.715737	108	24.0741	1.21277	109	42.8762	2527.15	48.77	106	2887.72	48.2	97
P21964	271	30.0176	5.46533	Catechol O-methyltransferase (EC 2.1.1.6) - Homo sapiens (Human) - [COMT_HUMAN]	28.41	200	0.941343	107	23.895	1.35782	108	35.4088	1.61565	108	36.0027	1.19472	108	28.3415	0.792454	108	27.7454	1.63325	108	34.7185	0.637676	108	43.7397	2416.78	28.41	101	2499.49	28.41	99
Q04917	246	28.201	4.84326	14-3-3 protein eta (Protein AS1) - Homo sapiens (Human) - [1433F_HUMAN]	40.65	200	1.13892	94	11.9329	1.482	94	19.3452	1.46548	94	17.2162	1.20669	94	16.1479	1.46396	94	14.9353	1.21471	94	15.691	1.29081	94	17.079	1955.27	37.8	151	1571.56	37.4	49
P13647	590	62.409	8.06006	Keratin, type II cytoskeletal 5 (Cytokeratin-5) (CK-5) (Keratin-5) (K5) (58 kDa cytokeratin) - Homo sapiens (Human) - [K2C5_HUMAN]	18.64	199	0.997323	21	7.05088	0.438279	21	12.8895	1.14202	21	18.5285	2.23427	21	16.821	3.32303	21	15.8523	4.4713	21	25.277	1.57783	21	20.639	1771.23	18.64	131	1736.55	12.03	68
P18206	1134	123.722	5.65576	Vinculin (Metavinculin) - Homo sapiens (Human) - [VINC_HUMAN]	21.52	197	0.985957	106	16.0794	1.07459	107	55.3559	0.853579	108	65.1716	0.912733	108	55.543	1.22346	108	54.6727	1.1763	108	59.7796	1.04807	108	60.2475	2525.82	21.52	109	2346.27	15.34	88
P02042	147	16.0453	8.04541	Hemoglobin subunit delta (Hemoglobin delta chain) (Delta-globin) - Homo sapiens (Human) - [HBD_HUMAN]	74.83	196	1.10319	40	12.7835	0.427008	40	20.7101	0.679756	40	17.3005	0.978017	40	25.0731	0.718195	40	15.0467	1.57777	40	28.4396	0.653253	40	19.7908	2469.82	74.83	110	2315.87	68.03	86
P0C0L4	1744	192.65	7.07861	Complement C4-A precursor (Acidic complement C4) [Contains: Complement C4 beta chain; Complement C4-A alpha chain; C4a anaphylatoxin; C4b-A; C4d-A; Complement C4 gamma chain] - Homo sapiens (Human) - [CO4A_HUMAN]	18	192	0.951615	121	9.44607	0.343986	122	28.35	0.792235	122	15.3337	0.564383	122	22.2801	0.515269	122	21.8049	1.12204	122	16.1266	1.08257	122	14.8055	2083.41	12.16	117	2104.7	15.31	75
Q13228	472	52.2796	6.59521	Selenium-binding protein 1 - Homo sapiens (Human) - [SBP1_HUMAN]	33.47	190	0.662063	105	17.5196	0.686328	105	19.3365	0.851209	105	16.8191	0.776941	105	18.2666	0.434916	104	34.5071	0.528361	105	27.2843	0.5347	105	28.1626	2231.81	33.47	101	2407.06	33.47	89
Q14103	355	38.4103	7.81104	Heterogeneous nuclear ribonucleoprotein D0 (hnRNP D0) (AU-rich element RNA-binding protein 1) - Homo sapiens (Human) - [HNRPD_HUMAN]	20.28	190	1.36213	105	9.33684	0.783344	105	11.3265	0.940842	105	9.60899	0.894056	105	8.50455	1.47171	105	11.135	1.24579	105	12.9631	1.10433	105	9.2261	1435.43	20.28	115	1521.03	13.24	75
O75874	414	46.6295	7.00537	Isocitrate dehydrogenase [NADP] cytoplasmic (EC 1.1.1.42) (Cytosolic NADP-isocitrate dehydrogenase) (Oxalosuccinate decarboxylase) (IDH) (NADP(+)-specific ICDH) (IDP) - Homo sapiens (Human) - [IDHC_HUMAN]	37.44	189	0.839941	97	13.7889	0.586985	97	17.5278	1.43469	97	21.3559	1.23224	97	19.8945	0.673297	97	22.3077	0.675156	97	17.9406	0.712354	97	22.5194	1937.98	37.44	98	2645.6	25.6	91
P84077	181	20.6837	6.80029	ADP-ribosylation factor 1 - Homo sapiens (Human) - [ARF1_HUMAN]	39.23	188	1.03695	99	7.32764	0.959206	99	11.3265	0.898626	99	9.60658	0.974051	99	12.2516	0.696918	99	12.7924	0.70551	99	14.3234	0.911133	99	15.2571	2400.01	27.62	101	1863.91	35.36	87
P00918	260	29.2279	7.40088	Carbonic anhydrase 2 (EC 4.2.1.1) (Carbonic anhydrase II) (Carbonate dehydratase II) (CA-II) (Carbonic anhydrase C) - Homo sapiens (Human) - [CAH2_HUMAN]	40.77	186	0.408456	117	22.8392	0.224563	118	41.5223	4.6168	117	14.375	0.350269	118	20.4032	0.166536	118	76.4518	0.341081	118	25.2016	0.136967	110	85.7325	1833.62	36.15	113	1621.81	25.38	73
Q01518	475	51.8227	8.104	Adenylyl cyclase-associated protein 1 (CAP 1) - Homo sapiens (Human) - [CAP1_HUMAN]	35.58	182	1.19215	122	15.1645	0.966895	122	35.3426	0.93741	122	27.0183	0.95615	122	32.414	1.22439	122	36.7523	1.09967	122	31.627	1.03617	122	34.259	2608.71	35.58	119	1715.41	22.53	63
P51858	240	26.7719	4.729	Hepatoma-derived growth factor (HDGF) (High-mobility group protein 1-like 2) (HMG-1L2) - Homo sapiens (Human) - [HDGF_HUMAN]	35.83	180	0.968684	112	7.85531	1.24993	112	23.3957	1.74881	112	27.9255	0.794106	112	18.7043	0.897242	112	18.3953	0.68782	112	16.9072	0.77128	112	13.7287	1879.44	24.17	107	1980.76	30.42	73
P25705	553	59.7136	9.12939	ATP synthase subunit alpha, mitochondrial precursor (EC 3.6.3.14) - Homo sapiens (Human) - [ATPA_HUMAN]	18.44	179	0.867902	110	15.0846	0.987083	110	41.3989	1.48086	110	46.4382	1.89668	110	38.5117	0.975814	110	48.0187	0.693059	110	53.5225	0.997695	110	39.2381	2814.32	18.44	107	2465.49	14.1	72
O75369	2602	278.021	5.74463	Filamin-B (FLN-B) (Beta-filamin) (Actin-binding-like protein) (Thyroid autoantigen) (Truncated actin-binding protein) (Truncated ABP) (ABP-280 homolog) (ABP-278) (Filamin 3) (Filamin homolog 1) (Fh1) - Homo sapiens (Human) - [FLNB_HUMAN]	8.42	179	1.11819	72	29.3336	0.828734	73	76.7632	0.899096	73	74.1701	0.922925	73	60.9636	0.832941	73	77.6768	1.01597	73	67.0759	1.02008	73	69.9418	2093.85	8.42	92	3057.87	6.69	87
P29401	623	67.8347	7.66455	Transketolase (EC 2.2.1.1) (TK) - Homo sapiens (Human) - [TKT_HUMAN]	29.53	177	1.11656	93	11.9717	0.715684	93	16.1389	1.48684	93	19.0033	0.804389	92	16.4554	0.731979	92	21.4871	1.12552	92	21.4569	0.837722	93	17.1048	1910.64	29.53	96	2337.85	17.98	81
P31948	543	62.5994	6.80029	Stress-induced-phosphoprotein 1 (STI1) (Hsc70/Hsp90-organizing protein) (Hop) (Transformation-sensitive protein IEF SSP 3521) (NY-REN-11 antigen) - Homo sapiens (Human) - [STIP1_HUMAN]	17.68	176	1.18372	123	18.0083	1.32771	123	34.0393	0.987748	123	34.2215	0.808171	123	29.3236	0.986839	123	29.7607	0.970259	123	28.6121	0.810392	123	28.8927	1402.17	17.68	111	1581.61	15.29	65
P02652	100	11.1679	6.62451	Apolipoprotein A-II precursor (Apo-AII) (ApoA-II) [Contains: Apolipoprotein A-II(1-76)] - Homo sapiens (Human) - [APOA2_HUMAN]	52	176	0.914077	93	19.3231	0.511648	93	19.7638	0.401772	93	26.7413	0.654645	92	18.2148	1.1416	93	18.5372	0.949262	93	13.191	1.0081	93	18.7351	1332.1	51	84	2756.35	52	92
O60701	494	54.9893	7.12256	UDP-glucose 6-dehydrogenase (EC 1.1.1.22) (UDP-Glc dehydrogenase) (UDP-GlcDH) (UDPGDH) - Homo sapiens (Human) - [UGDH_HUMAN]	35.02	175	1.0162	101	13.5051	0.663399	101	39.2051	1.65967	101	40.9726	1.19926	101	55.3673	0.713596	101	52.9066	2.34161	101	48.6389	0.907995	101	56.0482	1765.72	35.02	91	2403.09	30.77	84
P07910	306	33.6495	5.08447	Heterogeneous nuclear ribonucleoproteins C1/C2 (hnRNP C1 / hnRNP C2) - Homo sapiens (Human) - [HNRPC_HUMAN]	24.51	173	1.04799	95	17.2713	0.357763	95	36.8258	0.368978	95	38.185	0.938694	95	44.7411	0.989979	95	46.4586	1.16323	95	43.7272	0.991618	95	51.3441	1321.58	19.28	87	1844.69	17.65	86
P60174	249	26.6527	6.90283	Triosephosphate isomerase (EC 5.3.1.1) (TIM) (Triose-phosphate isomerase) - Homo sapiens (Human) - [TPIS_HUMAN]	86.75	168	0.917085	118	24.8607	1.09293	118	29.4663	1.22755	118	28.8814	1.16206	118	27.4793	0.982807	118	27.7337	0.829865	118	34.41	0.613021	118	40.4912	1679.55	80.32	90	2640.25	81.12	78
P50914	213	23.2749	10.9312	60S ribosomal protein L14 (CAG-ISL 7) - Homo sapiens (Human) - [RL14_HUMAN]	8.45	168	1.12496	99	13.7729	1.01544	99	23.1624	1.04226	99	27.5458	1.16957	99	28.6966	1.26252	99	23.8453	1.55297	99	28.5427	1.09809	99	25.9977	2615.99	8.45	100	2250.34	5.63	68
P04792	205	22.7685	6.40479	Heat-shock protein beta-1 (HspB1) (Heat shock 27 kDa protein) (HSP 27) (Stress-responsive protein 27) (SRP27) (Estrogen-regulated 24 kDa protein) (28 kDa heat shock protein) - Homo sapiens (Human) - [HSPB1_HUMAN]	65.37	164	0.71091	97	21.7598	2.00154	98	44.3581	0.868048	98	30.4609	1.21606	98	35.2484	0.561879	97	64.954	0.636325	98	53.9735	0.922004	98	36.9446	1569.8	65.37	94	2075.25	65.37	70
P04406	335	36.0304	8.45557	Glyceraldehyde-3-phosphate dehydrogenase (EC 1.2.1.12) (GAPDH) - Homo sapiens (Human) - [G3P_HUMAN]	61.49	164	1.1482	91	23.9707	1.11032	90	34.4911	0.959119	90	31.9445	1.55708	91	34.6073	0.963895	93	41.815	0.961295	90	31.7448	0.621541	90	52.2824	1254.19	50.15	85	2467.54	54.93	79
P14550	325	36.5499	6.78564	Alcohol dehydrogenase [NADP+] (EC 1.1.1.2) (Aldehyde reductase) (Aldo-keto reductase family 1 member A1) - Homo sapiens (Human) - [AK1A1_HUMAN]	19.08	163	1.1132	92	18.5226	1.19506	92	20.6855	0.71794	92	24.5452	0.548122	92	28.6425	0.900874	92	23.3712	0.898574	92	22.9987	0.847357	92	25.2964	1883.87	19.08	91	1823.44	19.08	72
P06748	294	32.5548	4.77979	Nucleophosmin (NPM) (Nucleolar phosphoprotein B23) (Numatrin) (Nucleolar protein NO38) - Homo sapiens (Human) - [NPM_HUMAN]	22.79	159	0.853077	90	25.7001	2.01046	90	45.3817	1.55415	90	32.4977	2.51786	90	53.2355	1.59265	90	34.1792	1.43979	90	27.7384	2.15563	90	40.8987	2075.6	22.79	84	2516.26	22.79	75
P19971	482	49.9242	5.52881	Thymidine phosphorylase precursor (EC 2.4.2.4) (TdRPase) (TP) (Platelet-derived endothelial cell growth factor) (PD-ECGF) (Gliostatin) - Homo sapiens (Human) - [TYPH_HUMAN]	42.32	159	1.28265	86	25.5038	1.11999	87	31.7492	0.957234	87	31.961	0.896345	88	32.2883	1.36142	88	34.9726	1.20828	87	33.3222	1.40973	88	34.9203	2022.42	42.32	85	2197.37	39.42	74
P04040	527	59.7188	7.38623	Catalase (EC 1.11.1.6) - Homo sapiens (Human) - [CATA_HUMAN]	14.61	156	1.03401	82	13.3429	0.484412	82	31.9985	0.578893	82	30.7358	0.660592	82	25.4909	0.788414	82	27.4235	0.685346	82	29.9938	0.665151	82	31.9717	2528.91	10.63	81	3887.54	14.61	75
Q14764	893	99.2659	5.47803	Major vault protein (MVP) (Lung resistance-related protein) - Homo sapiens (Human) - [MVP_HUMAN]	28.33	156	0.874789	79	14.7988	1.00006	79	33.8205	1.48506	80	31.7945	0.85248	80	31.2054	0.995641	80	38.2961	0.630405	80	48.4604	0.880563	80	29.2103	1735.97	28.33	82	2256.24	26.54	74
P46940	1657	189.134	6.48096	Ras GTPase-activating-like protein IQGAP1 (p195) - Homo sapiens (Human) - [IQGA1_HUMAN]	17.5	155	1.17155	86	28.3036	1.13808	88	44.0296	1.13477	88	48.4193	1.70951	88	53.2037	1.435	88	44.3189	1.64015	88	43.7304	1.39413	88	43.4799	1863.46	17.5	85	2664.12	14.97	70
P35908	645	65.8254	8.00146	Keratin, type II cytoskeletal 2 epidermal (Cytokeratin-2e) (K2e) (CK 2e) - Homo sapiens (Human) - [K22E_HUMAN]	15.81	155	0.898267	46	9.59654	0.490563	46	21.8041	1.08106	46	13.0608	1.52082	46	11.1251	1.91942	46	20.474	1.31928	46	15.4356	1.4321	46	11.6167	1685.17	15.04	92	1897.99	13.33	63
P02675	491	55.8923	8.26514	Fibrinogen beta chain precursor [Contains: Fibrinopeptide B] - Homo sapiens (Human) - [FIBB_HUMAN]	28.92	154	1.25353	89	21.5948	1.01658	91	24.5787	0.939454	91	26.5155	1.4654	91	30.3252	1.44986	91	25.7179	2.18682	91	28.9409	1.85631	91	31.6666	1099.49	21.79	80	1741.55	23.22	74
P19652	201	23.5876	5.10986	Alpha-1-acid glycoprotein 2 precursor (AGP 2) (Orosomucoid-2) (OMD 2) - Homo sapiens (Human) - [A1AG2_HUMAN]	29.35	154	1.21997	78	20.3145	0.764665	78	13.9954	1.00393	78	30.0803	1.14344	78	18.7258	1.5653	78	23.5974	1.3845	78	25.6743	3.21692	78	50.0658	1444.96	29.35	107	1206.13	26.37	47
Q14980	2115	238.13	5.78271	Nuclear mitotic apparatus protein 1 (NuMA protein) (SP-H antigen) - Homo sapiens (Human) - [NUMA1_HUMAN]	10.12	154	1.08372	65	14.5622	0.831152	65	45.2074	0.829792	65	45.1833	1.11263	65	38.5366	0.747167	65	45.3921	0.984064	65	46.6108	0.851768	65	46.9403	1258.93	9.22	104	1385.18	8.65	50
P02788	710	78.1319	8.11865	Lactotransferrin precursor (EC 3.4.21.-) (Lactoferrin) (Talalactoferrin alfa) [Contains: Kaliocin-1; Lactoferroxin A; Lactoferroxin B; Lactoferroxin C] - Homo sapiens (Human) - [TRFL_HUMAN]	20.85	153	0.61055	88	41.3808	0.423951	87	32.8717	2.35349	87	31.628	0.652565	88	18.8477	0.667651	88	22.8477	1.95856	88	37.3094	0.580149	88	22.0537	2133.02	20.85	85	2276.25	18.31	68
Q7Z406	1995	227.863	5.92236	Myosin-14 (Myosin heavy chain 14) (Myosin heavy chain, nonmuscle IIc) (Nonmuscle myosin heavy chain IIc) (NMHC II-C) - Homo sapiens (Human) - [MYH14_HUMAN]	10.58	153	0.856832	23	13.4905	0.947836	23	23.8598	0.891906	23	27.9199	1.02041	23	37.3318	0.769373	23	39.116	0.89901	23	43.2285	1.0381	23	48.4689	2034.73	10.33	89	2275.94	9.77	64
P04632	268	28.2977	5.19873	Calpain small subunit 1 (CSS1) (Calcium-dependent protease small subunit 1) (Calcium-dependent protease small subunit) (CDPS) (Calpain regulatory subunit) (Calcium-activated neutral proteinase small subunit) (CANP small subunit) - Homo sapiens (Human) - [CPNS1_HUMAN]	23.51	150	1.1598	89	10.1142	0.919726	89	18.4446	1.02636	89	21.612	1.21073	89	12.22	1.18534	89	22.4179	0.90313	89	17.0159	1.1349	89	23.863	1865.66	23.51	87	1970.22	23.51	63
P02545	664	74.0947	7.02002	Lamin-A/C (70 kDa lamin) (Renal carcinoma antigen NY-REN-32) - Homo sapiens (Human) - [LMNA_HUMAN]	15.51	150	0.555556	84	11.2419	0.771411	84	38.2604	0.861151	84	35.3786	0.95175	84	34.3317	0.819491	84	33.8007	0.505731	84	30.7966	1.10095	84	32.945	1442.59	15.51	75	1512.39	9.34	75
P01023	1474	163.175	6.41748	Alpha-2-macroglobulin precursor (Alpha-2-M) - Homo sapiens (Human) - [A2MG_HUMAN]	17.77	146	1.27736	79	18.6993	0.705337	79	29.0221	0.736309	79	28.8074	0.793106	79	27.158	2.26882	79	36.4909	1.74515	79	28.0699	1.59748	79	23.2651	1659.73	17.77	77	2380.31	11.94	69
P50502	369	41.3055	5.2749	Hsc70-interacting protein (Hip) (Suppression of tumorigenicity protein 13) (Putative tumor suppressor ST13) (Protein FAM10A1) (Progesterone receptor-associated p48 protein) (Renal carcinoma antigen NY-REN-33) - Homo sapiens (Human) - [F10A1_HUMAN]	19.24	145	0.998178	76	9.41665	0.639268	76	13.1362	1.02417	76	11.3431	0.465468	76	17.5881	0.869595	76	11.428	0.808957	76	10.4485	0.575047	76	16.2553	1679.37	17.89	76	1819.9	19.24	69
P23381	471	53.1316	6.22705	Tryptophanyl-tRNA synthetase, cytoplasmic (EC 6.1.1.2) (Tryptophan--tRNA ligase) (TrpRS) (IFP53) (hWRS) - Homo sapiens (Human) - [SYWC_HUMAN]	30.15	143	1.18938	75	10.0201	1.9408	76	24.0149	0.615499	76	17.3959	0.477019	76	23.2307	1.29665	76	17.9654	0.767485	76	16.3811	0.683006	74	18.212	1779.51	30.15	69	2393.94	28.87	74
Q15084	440	48.0913	5.08447	Protein disulfide-isomerase A6 precursor (EC 5.3.4.1) (Protein disulfide isomerase P5) (Thioredoxin domain-containing protein 7) - Homo sapiens (Human) - [PDIA6_HUMAN]	17.27	143	1.00948	75	23.852	1.73576	75	56.3153	1.3863	75	53.4922	1.30268	75	53.4419	1.65066	75	52.8833	1.67655	75	53.131	1.38846	75	53.5097	2199.97	17.27	76	2148.13	10.91	67
P27797	417	48.1118	4.43701	Calreticulin precursor (CRP55) (Calregulin) (HACBP) (ERp60) (grp60) - Homo sapiens (Human) - [CALR_HUMAN]	43.65	141	1.31868	90	12.2543	2.70754	90	43.8131	1.72209	90	34.3637	1.45298	90	39.9314	1.8865	90	34.9205	1.5638	90	30.1392	1.50288	90	30.2743	686.281	34.29	86	1587.82	39.57	55
P07355	339	38.5798	7.75244	Annexin A2 (Annexin II) (Lipocortin II) (Calpactin I heavy chain) (Chromobindin-8) (p36) (Protein I) (Placental anticoagulant protein IV) (PAP-IV) - Homo sapiens (Human) - [ANXA2_HUMAN]	21.83	141	0.783526	85	11.7397	0.340687	85	20.3262	0.470658	85	19.8209	0.921276	85	64.5163	0.825192	85	22.6077	0.593373	85	41.8367	0.756199	85	37.8228	2279.36	18.88	83	1522.96	17.11	58
P20700	586	66.3676	5.16064	Lamin-B1 - Homo sapiens (Human) - [LMNB1_HUMAN]	15.87	140	0.950359	84	16.2974	1.06723	84	40.4783	0.933281	84	38.304	1.91651	84	33.3305	1.26343	84	36.762	0.399056	83	26.0196	0.904452	84	45.4923	1732.81	15.87	84	1889.02	13.31	56
P00751	764	85.4785	7.06396	Complement factor B precursor (EC 3.4.21.47) (C3/C5 convertase) (Properdin factor B) (Glycine-rich beta glycoprotein) (GBG) (PBF2) [Contains: Complement factor B Ba fragment; Complement factor B Bb fragment] - Homo sapiens (Human) - [CFAB_HUMAN]	10.47	140	1.219	83	11.2458	0.597213	83	19.3358	0.648527	83	24.9611	1.04523	83	23.8162	0.762723	83	19.2201	1.20874	83	17.9269	0.852796	83	19.2616	785.104	10.47	73	1605.34	10.47	67
P30048	256	27.6752	7.78174	Thioredoxin-dependent peroxide reductase, mitochondrial precursor (EC 1.11.1.15) (Peroxiredoxin-3) (PRX III) (Antioxidant protein 1) (AOP-1) (Protein MER5 homolog) (HBC189) - Homo sapiens (Human) - [PRDX3_HUMAN]	20.31	138	0.617516	75	48.028	0.958736	75	26.0409	2.02185	75	51.8235	1.33453	75	31.9565	1.02274	75	25.1388	0.874626	75	22.8481	1.22136	75	34.7386	2015.49	20.31	65	2522.53	20.31	73
P13010	732	82.6523	5.80811	ATP-dependent DNA helicase 2 subunit 2 (EC 3.6.1.-) (ATP-dependent DNA helicase II 80 kDa subunit) (Lupus Ku autoantigen protein p86) (Ku86) (Ku80) (86 kDa subunit of Ku antigen) (Thyroid-lupus autoantigen) (TLAA) (CTC box-binding factor 85 kDa subunit) (CTCBF) (CTC85) (Nuclear factor IV) (DNA-repair protein XRCC5) - Homo sapiens (Human) - [KU86_HUMAN]	29.64	136	1.18645	82	13.8435	1.13077	83	24.4653	1.49481	83	25.8049	0.996247	83	20.9644	1.33245	83	24.1965	1.06358	83	22.6527	1.15877	83	23.16	1196.37	29.64	84	2032.31	27.19	52
Q02790	459	51.7721	5.42725	FK506-binding protein 4 (EC 5.2.1.8) (Peptidyl-prolyl cis-trans isomerase) (PPIase) (Rotamase) (p59 protein) (HSP-binding immunophilin) (HBI) (FKBP52 protein) (52 kDa FK506-binding protein) (FKBP59) - Homo sapiens (Human) - [FKBP4_HUMAN]	37.25	135	1.01101	92	14.6864	0.870802	92	30.4199	2.38818	92	39.7798	1.15164	92	32.3665	0.600448	92	50.7674	0.833021	92	29.4387	0.545787	92	44.5616	1004.96	33.55	84	1352.77	35.29	51
P00450	1065	122.128	5.71924	Ceruloplasmin precursor (EC 1.16.3.1) (Ferroxidase) - Homo sapiens (Human) - [CERU_HUMAN]	17.84	134	1.06162	78	22.313	0.616461	77	20.9504	0.86234	78	30.1669	1.19498	78	34.5207	1.4196	77	36.0222	1.43053	78	37.3493	1.71637	78	42.0958	1529.52	16.62	74	1649.09	13.99	60
P02792	175	20.0071	5.78271	Ferritin light chain (Ferritin L subunit) - Homo sapiens (Human) - [FRIL_HUMAN]	36	133	2.36838	72	25.0546	2.2204	72	26.9856	0.569681	72	12.6689	2.11331	72	31.126	0.368614	72	37.6432	0.70391	72	10.1647	0.337878	72	38.4781	1896.31	32	70	2675.04	32.57	63
P61978	463	50.9444	5.5415	Heterogeneous nuclear ribonucleoprotein K (hnRNP K) (Transformation up-regulated nuclear protein) (TUNP) - Homo sapiens (Human) - [HNRPK_HUMAN]	31.1	132	1.17982	78	9.21905	0.625167	78	27.6189	0.873182	78	19.3362	0.78418	78	62.4167	0.659658	78	55.0328	0.941836	78	20.3394	0.789082	78	32.9285	1507.72	29.37	78	1271.95	23.76	54
P02774	474	52.929	5.5415	Vitamin D-binding protein precursor (DBP) (Group-specific component) (Gc-globulin) (VDB) - Homo sapiens (Human) - [VTDB_HUMAN]	23.42	132	1.01995	77	29.5819	0.985329	78	62.6717	1.07845	78	41.6582	1.76556	78	64.7104	1.97946	78	73.832	1.58353	78	61.5031	2.43974	78	55.9918	1331.85	23.42	74	1862.69	17.09	58
P31150	447	50.5501	5.13525	Rab GDP dissociation inhibitor alpha (Rab GDI alpha) (Guanosine diphosphate dissociation inhibitor 1) (GDI-1) (XAP-4) (Oligophrenin-2) - Homo sapiens (Human) - [GDIA_HUMAN]	28.64	130	0.779354	47	36.2048	1.3292	47	59.4181	1.74105	47	64.7939	1.39298	47	65.6039	1.15966	47	63.561	1.04673	47	75.1277	1.40948	47	65.2672	1319.39	28.64	63	2153.6	23.27	67
P05060	677	78.1992	5.07178	Secretogranin-1 precursor (Secretogranin I) (SgI) (Chromogranin B) (CgB) [Contains: GAWK peptide; CCB peptide] - Homo sapiens (Human) - [SCG1_HUMAN]	22.75	129	0.34461	67	75.2423	0.217241	57	78.0444	4.0215	66	38.9674	0.344293	68	55.6636	0.248255	59	77.5997	0.194315	56	78.223	0.259841	57	71.0756	1887.17	22.75	65	2646.42	16.69	64
Q15019	361	41.4613	6.59521	Septin-2 (Protein NEDD5) - Homo sapiens (Human) - [SEPT2_HUMAN]	16.07	127	1.20617	65	10.2308	1.20316	66	22.9415	1.22281	66	23.9276	1.3222	66	17.2761	1.22069	66	14.1303	0.90361	66	20.5274	1.74496	66	20.2971	767.121	16.07	57	1948.97	16.07	70
P37837	337	37.5165	6.81494	Transaldolase (EC 2.2.1.2) - Homo sapiens (Human) - [TALDO_HUMAN]	18.99	126	1.11605	90	13.3204	0.877806	91	17.7508	1.34301	91	21.1	1.05025	91	17.8194	0.970943	91	15.527	1.02169	91	17.0237	1.06312	91	15.8848	1156.5	18.99	87	983.633	11.57	39
P15311	586	69.3697	6.26514	Ezrin (p81) (Cytovillin) (Villin-2) - Homo sapiens (Human) - [EZRI_HUMAN]	22.87	126	0.85845	67	15.4733	0.886522	67	33.1771	1.07799	67	41.0966	0.879169	67	35.9934	0.461834	67	33.539	0.849454	67	42.4876	0.463742	67	38.5789	1000.02	19.45	63	1870.04	20.82	63
P49189	494	53.767	5.87158	4-trimethylaminobutyraldehyde dehydrogenase (EC 1.2.1.47) (TMABADH) (Aldehyde dehydrogenase 9A1) (EC 1.2.1.3) (Aldehyde dehydrogenase E3 isozyme) (Gamma-aminobutyraldehyde dehydrogenase) (EC 1.2.1.19) (R-aminobutyraldehyde dehydrogenase) - Homo sapiens (Human) - [AL9A1_HUMAN]	14.57	123	0.837791	80	14.0396	0.820756	81	12.0679	1.12139	81	19.3549	0.667606	81	26.6131	0.912601	81	13.9862	0.800011	81	24.3414	0.840829	81	18.3641	1114.64	10.12	73	1482.55	9.92	50
P40925	334	36.403	7.35693	Malate dehydrogenase, cytoplasmic (EC 1.1.1.37) (Cytosolic malate dehydrogenase) - Homo sapiens (Human) - [MDHC_HUMAN]	40.72	123	0.844197	68	31.5376	1.43271	68	86.5832	2.18365	68	99.5051	1.53312	68	86.8296	1.50262	68	78.8247	1.40824	68	83.3244	1.45619	67	83.3975	1364.15	40.72	71	1328.95	32.04	52
Q9BRT3	115	12.3952	4.37354	Uncharacterized protein C17orf37 (Protein C35) (HBV X-transactivated gene 4 protein) - Homo sapiens (Human) - [CQ037_HUMAN]	35.65	121	0.897677	69	19.6942	0.462131	69	24.3885	0.753616	69	12.1614	5.40177	69	29.4967	0.339122	61	27.9453	2.42396	69	25.0457	0.386601	68	33.3597	1419.78	35.65	70	1209.06	35.65	51
P62161	149	16.8268	4.22119	Calmodulin (CaM) - Rattus norvegicus (Rat) - [CALM_RAT]	61.07	121	1.04272	68	9.22199	1.26644	68	22.3171	1.07059	68	21.9308	1.50143	68	23.0564	1.11487	68	18.4687	0.616821	68	15.4186	0.834971	68	16.8034	1491.14	36.24	64	1435.03	55.03	57
P23526	432	47.6852	6.34131	Adenosylhomocysteinase (EC 3.3.1.1) (S-adenosyl-L-homocysteine hydrolase) (AdoHcyase) - Homo sapiens (Human) - [SAHH_HUMAN]	12.27	120	0.478396	45	32.4233	1.08395	45	13.5703	0.833391	45	9.46583	0.837938	45	10.8379	0.76761	45	10.562	0.725636	45	7.2934	0.734981	45	18.063	1292.02	12.27	63	1369.71	6.94	57
O00764	312	35.0799	6.12549	Pyridoxal kinase (EC 2.7.1.35) (Pyridoxine kinase) - Homo sapiens (Human) - [PDXK_HUMAN]	22.12	119	1.17722	66	25.906	0.723479	66	26.384	0.557275	66	68.9148	0.558466	66	60.1498	0.851976	66	41.7881	0.798002	66	49.2062	0.718982	66	65.7936	1757.92	22.12	49	2241.31	22.12	70
P06396	782	85.6442	6.27783	Gelsolin precursor (Actin-depolymerizing factor) (ADF) (Brevin) (AGEL) - Homo sapiens (Human) - [GELS_HUMAN]	24.94	118	0.935263	83	12.6986	0.835688	84	19.0233	0.812465	84	17.8693	0.586434	84	19.363	1.019	84	32.1994	1.0492	84	14.6076	1.42648	84	17.2388	1585.84	24.94	82	1796.44	20.84	36
P49458	86	10.1051	7.97217	Signal recognition particle 9 kDa protein (SRP9) - Homo sapiens (Human) - [SRP09_HUMAN]	22.09	118	1.28598	79	24.8627	1.54816	79	55.539	1.98821	79	49.3117	2.35099	79	64.3992	1.33948	79	64.5927	1.17734	79	64.463	1.287	79	71.2941	967.355	22.09	74	1209.09	22.09	44
Q13162	271	30.5208	6.29053	Peroxiredoxin-4 (EC 1.11.1.15) (Prx-IV) (Thioredoxin peroxidase AO372) (Thioredoxin-dependent peroxide reductase A0372) (Antioxidant enzyme AOE372) (AOE37-2) - Homo sapiens (Human) - [PRDX4_HUMAN]	14.02	118	1.0197	2	37.6564	0.789993	2	31.8664	0.593922	2	51.0406	0.564623	2	44.8842	0.647907	2	51.1195	0.590504	2	82.2788	0.47177	2	109.477	1131.27	14.02	61	1312.97	14.02	57
P21810	368	41.6275	7.51807	Biglycan precursor (Bone/cartilage proteoglycan I) (PG-S1) - Homo sapiens (Human) - [PGS1_HUMAN]	8.42	117	0.642861	59	10.5935	0.580313	59	6.84494	0.72123	59	7.10148	1.79177	59	12.1036	0.403396	59	11.3204	0.7197	59	6.14699	1.28405	59	10.7715	1932.68	8.42	58	2035.34	8.42	59
P50990	548	59.5825	5.60498	T-complex protein 1 subunit theta (TCP-1-theta) (CCT-theta) (Renal carcinoma antigen NY-REN-15) - Homo sapiens (Human) - [TCPQ_HUMAN]	25.18	116	0.794658	65	11.4915	1.15309	65	28.2563	1.0813	65	30.1833	0.735037	65	37.421	0.758641	65	33.92	0.664474	65	36.9376	0.616294	65	37.5831	1365.14	19.89	63	1468.46	18.61	53
P52597	415	45.6429	5.57959	Heterogeneous nuclear ribonucleoprotein F (hnRNP F) (Nucleolin-like protein mcs94-1) - Homo sapiens (Human) - [HNRPF_HUMAN]	22.41	115	1.05702	37	18.6127	1.45419	38	19.7351	1.33225	38	24.0022	1.78044	38	22.4361	1.15627	38	23.3095	1.21714	38	26.7066	1.3279	38	28.2678	1190.9	22.41	71	1512.05	19.52	44
P35749	1972	227.199	5.50342	Myosin-11 (Myosin heavy chain 11) (Myosin heavy chain, smooth muscle isoform) (SMMHC) - Homo sapiens (Human) - [MYH11_HUMAN]	10.24	115	0.806547	31	18.575	0.231691	31	51.873	0.453255	31	46.5408	0.459883	31	54.8092	1.15312	31	37.9605	1.17604	31	47.4232	0.790126	31	45.6225	1114.66	9.69	63	1406.09	8.98	52
P45974	858	95.7253	5.03369	Ubiquitin carboxyl-terminal hydrolase 5 (EC 3.1.2.15) (Ubiquitin thioesterase 5) (Ubiquitin-specific-processing protease 5) (Deubiquitinating enzyme 5) (Isopeptidase T) - Homo sapiens (Human) - [UBP5_HUMAN]	9.67	112	1.11613	65	17.8459	0.816536	65	19.9927	1.13547	65	21.6002	0.737344	65	19.9691	0.894838	65	17.5988	1.02795	65	18.3937	0.594903	65	22.5095	1707.82	7.81	65	1538.96	8.28	47
P62328	44	5.04952	5.05908	Thymosin beta-4 (T beta 4) (Fx) [Contains: Hematopoietic system regulatory peptide (Seraspenide)] - Homo sapiens (Human) - [TYB4_HUMAN]	15.91	111	1.01542	101	5.39933	0.572294	101	9.78422	0.397769	101	11.7906	0.64827	101	7.57071	0.698782	101	7.68476	0.526351	101	8.08057	0.620627	101	8.67448	1156.74	15.91	99	914.834	15.91	12
P06744	558	63.1072	8.32373	Glucose-6-phosphate isomerase (EC 5.3.1.9) (GPI) (Phosphoglucose isomerase) (PGI) (Phosphohexose isomerase) (PHI) (Neuroleukin) (NLK) (Sperm antigen 36) (SA-36) - Homo sapiens (Human) - [G6PI_HUMAN]	26.88	111	0.965505	80	10.4133	0.994978	80	27.756	0.813272	80	28.4476	0.97088	79	29.9265	0.670561	80	60.1276	0.718761	80	32.6135	0.667342	80	42.0027	1157.82	26.88	78	915.437	21.68	33
P62633	177	19.4496	7.7085	Cellular nucleic acid-binding protein (CNBP) (Zinc finger protein 9) - Homo sapiens (Human) - [CNBP_HUMAN]	10.17	111	1.27285	60	4.77087	1.38633	60	7.23005	0.408186	60	14.1789	1.29661	60	7.32914	1.17075	60	5.99431	1.40573	60	7.70143	1.17039	60	10.7533	551.61	10.17	59	1453.53	10.17	52
Q06323	249	28.705	6.02393	Proteasome activator complex subunit 1 (Proteasome activator 28-alpha subunit) (PA28alpha) (PA28a) (Activator of multicatalytic protease subunit 1) (11S regulator complex subunit alpha) (REG-alpha) (Interferon gamma up-regulated I-5111 protein) (IGUP I-5111) - Homo sapiens (Human) - [PSME1_HUMAN]	34.14	110	0.853966	63	25.7565	1.25466	63	38.1421	1.06468	63	54.7574	1.21164	63	42.4428	1.07438	63	42.8011	0.950875	63	57.6078	0.951612	63	55.246	1275.83	34.14	63	1166.09	22.89	47
Q9H299	93	10.4313	4.93213	SH3 domain-binding glutamic acid-rich-like protein 3 (SH3 domain-binding protein 1) (SH3BP-1) - Homo sapiens (Human) - [SH3L3_HUMAN]	74.19	110	1.38228	53	25.0367	3.75534	53	107.12	4.34011	50	113.202	3.46837	53	103.097	4.71976	53	105.972	2.79928	53	96.5909	2.90486	53	90.488	568.365	66.67	56	1358.77	63.44	54
P60660	151	16.9191	4.65283	Myosin light polypeptide 6 (Smooth muscle and nonmuscle myosin light chain alkali 6) (Myosin light chain alkali 3) (Myosin light chain 3) (MLC-3) (LC17) - Homo sapiens (Human) - [MYL6_HUMAN]	52.32	109	1.05764	69	12.3917	1.08584	69	19.3595	1.01204	69	16.4445	0.911651	69	21.9767	1.06684	69	17.2796	0.814295	69	15.6175	0.771919	69	20.4638	1021.87	52.32	74	853.068	40.4	35
Q13838	428	48.9599	5.66846	Spliceosome RNA helicase BAT1 (EC 3.6.1.-) (DEAD box protein UAP56) (56 kDa U2AF65-associated protein) (ATP-dependent RNA helicase p47) (HLA-B-associated transcript-1) - Homo sapiens (Human) - [UAP56_HUMAN]	21.5	109	0.741968	19	17.6694	1.22453	19	25.5558	1.25441	19	38.9887	1.23275	19	32.7974	1.49652	19	32.5892	1.32509	19	37.8165	1.84381	19	37.7335	1226.92	21.5	52	1689.22	15.89	57
Q96KK5	128	13.8978	10.8872	Histone H2A type 1-H - Homo sapiens (Human) - [H2A1H_HUMAN]	55.47	108	0.922071	72	10.8676	1.27918	72	25.3876	0.788079	73	23.7797	6.65019	73	31.0942	1.85777	72	23.9847	1.09377	73	19.7154	1.78561	73	24.4456	1279.02	55.47	90	879.534	55.47	18
Q99832	543	59.3289	7.6499	T-complex protein 1 subunit eta (TCP-1-eta) (CCT-eta) (HIV-1 Nef-interacting protein) - Homo sapiens (Human) - [TCPH_HUMAN]	18.6	108	0.976198	60	18.9936	1.03	60	47.0392	0.802497	60	52.8083	0.661264	60	50.4765	0.565656	60	62.1584	0.669416	60	40.3938	0.54141	60	56.9853	1341.87	18.6	58	1702.15	17.31	50
P23246	707	76.1016	9.43701	Splicing factor, proline- and glutamine-rich (Polypyrimidine tract-binding protein-associated-splicing factor) (PTB-associated-splicing factor) (PSF) (DNA-binding p52/p100 complex, 100 kDa subunit) (100 kDa DNA-pairing protein) (hPOMp100) - Homo sapiens (Human) - [SFPQ_HUMAN]	8.49	108	1.00683	39	12.2708	0.528129	39	18.4237	0.644817	39	14.527	1.3925	39	9.1084	0.884385	39	6.89125	0.646801	39	6.69987	1.07849	39	7.46144	1141.58	7.5	63	1218.12	6.36	45
P35580	1976	228.798	5.5415	Myosin-10 (Myosin heavy chain 10) (Myosin heavy chain, nonmuscle IIb) (Nonmuscle myosin heavy chain IIb) (NMMHC II-b) (NMMHC-IIB) (Cellular myosin heavy chain, type B) (Nonmuscle myosin heavy chain-B) (NMMHC-B) - Homo sapiens (Human) - [MYH10_HUMAN]	9.51	108	0.801727	14	17.5278	1.13069	14	38.756	0.705348	14	36.7529	0.980918	14	30.8159	1.08543	14	36.8906	1.33077	14	36.783	0.916974	14	40.3249	908.38	8.7	66	1065.35	8.3	42
P00491	289	32.0972	6.94678	Purine nucleoside phosphorylase (EC 2.4.2.1) (Inosine phosphorylase) (PNP) - Homo sapiens (Human) - [PNPH_HUMAN]	22.49	106	1.18003	61	20.3924	0.813922	62	45.583	1.06268	62	60.2628	0.671413	62	39.5891	1.04729	62	38.9888	0.669381	62	42.8972	0.548727	62	45.688	1575.98	22.49	59	1300.38	22.49	47
P62942	108	11.9431	8.1626	FK506-binding protein 1A (EC 5.2.1.8) (Peptidyl-prolyl cis-trans isomerase) (PPIase) (Rotamase) (12 kDa FKBP) (FKBP-12) (Immunophilin FKBP12) - Homo sapiens (Human) - [FKB1A_HUMAN]	25	106	0.903989	55	6.69541	0.727343	55	7.65823	0.86584	55	7.22494	0.646488	55	8.93776	0.719139	55	10.7668	0.493847	55	14.966	0.582074	55	15.4543	1436.18	25	51	1735.46	25	55
P07954	510	54.6022	8.76318	Fumarate hydratase, mitochondrial precursor (EC 4.2.1.2) (Fumarase) - Homo sapiens (Human) - [FUMH_HUMAN]	11.37	105	0.858481	68	9.47067	0.718606	68	15.5782	0.986257	68	15.2979	0.662363	68	15.7146	0.502098	68	18.6914	0.427601	68	17.7457	0.544997	68	17.7682	1374.98	7.84	65	1179.12	11.37	40
Q00610	1675	191.493	5.69385	Clathrin heavy chain 1 (CLH-17) - Homo sapiens (Human) - [CLH1_HUMAN]	13.13	105	1.0149	65	21.1898	1.20208	65	34.5654	0.991161	65	30.6437	1.28358	65	33.2145	0.994465	65	39.3343	1.60351	65	38.8284	1.59913	65	35.6795	1137.88	11.94	61	1132.96	13.13	44
Q01995	201	22.5964	8.83643	Transgelin (Smooth muscle protein 22-alpha) (SM22-alpha) (WS3-10) (22 kDa actin-binding protein) - Homo sapiens (Human) - [TAGL_HUMAN]	39.3	104	0.999445	67	24.5957	0.631885	67	37.6647	0.491173	67	45.6089	0.781721	67	53.2346	0.744072	67	43.6003	1.01535	67	48.275	0.687108	67	44.1147	827.606	35.82	59	1014.9	35.32	45
Q96AY3	582	64.2042	5.61768	FK506-binding protein 10 precursor (EC 5.2.1.8) (Peptidyl-prolyl cis-trans isomerase) (PPIase) (Rotamase) (65 kDa FK506-binding protein) (FKBP65) (Immunophilin FKBP65) - Homo sapiens (Human) - [FKB10_HUMAN]	12.71	104	0.70506	62	53.3595	0.837567	62	25.5135	0.851936	62	25.1752	0.63252	62	17.0981	1.12906	62	26.9365	1.18857	62	29.3649	0.711518	62	23.6344	1182.57	12.71	61	1295.19	12.71	43
P30084	290	31.3671	8.07471	Enoyl-CoA hydratase, mitochondrial precursor (EC 4.2.1.17) (Short chain enoyl-CoA hydratase) (SCEH) (Enoyl-CoA hydratase 1) - Homo sapiens (Human) - [ECHM_HUMAN]	37.59	104	1.14671	56	22.5263	1.61895	56	21.8255	1.661	56	30.3391	1.57497	56	26.0115	1.0191	56	24.3062	0.671685	56	19.9163	0.992459	56	20.4205	1064.15	37.59	52	1576.69	33.45	52
P10599	105	11.7297	4.91943	Thioredoxin (Trx) (ATL-derived factor) (ADF) (Surface-associated sulphydryl protein) (SASP) - Homo sapiens (Human) - [THIO_HUMAN]	40	103	1.15123	75	14.8262	1.76183	75	27.4482	1.73666	75	30.3912	1.51933	75	27.5088	1.13049	75	19.9944	0.962918	75	19.9353	1.13764	75	18.1636	811.706	40	57	1396.17	31.43	46
P08133	673	75.8256	5.60498	Annexin A6 (Annexin VI) (Lipocortin VI) (P68) (P70) (Protein III) (Chromobindin-20) (67 kDa calelectrin) (Calphobindin-II) (CPB-II) - Homo sapiens (Human) - [ANXA6_HUMAN]	17.09	103	0.712481	68	19.8579	0.45525	68	47.1635	0.291231	68	53.19	1.06106	68	25.9076	0.850565	68	26.9904	0.707622	68	26.0578	0.520069	68	27.664	1722.3	17.09	68	1002.88	12.63	35
P19105	171	19.7815	4.80518	Myosin regulatory light chain 2, nonsarcomeric (Myosin RLC) - Homo sapiens (Human) - [MLRM_HUMAN]	33.92	102	1.01814	63	15.3475	0.938965	63	9.44913	0.821002	63	24.485	0.722582	63	9.23248	0.95937	63	10.6833	0.825544	63	10.1242	0.862598	63	10.6004	1041.71	33.92	60	975.774	33.92	42
Q03252	600	67.6475	5.35107	Lamin-B2 - Homo sapiens (Human) - [LMNB2_HUMAN]	18.5	102	0.6707	58	17.1466	0.560031	58	50.2892	0.72977	58	51.3528	0.86871	58	43.7877	0.656751	58	45.3556	0.35413	58	58.9495	0.657603	58	40.8771	1227.66	18.5	60	1089.36	14	42
Q12906	894	95.2791	8.76318	Interleukin enhancer-binding factor 3 (Nuclear factor of activated T-cells 90 kDa) (NF-AT-90) (Double-stranded RNA-binding protein 76) (DRBP76) (Translational control protein 80) (TCP80) (Nuclear factor associated with dsRNA) (NFAR) (M-phase phosphoprotein 4) (MPP4) - Homo sapiens (Human) - [ILF3_HUMAN]	8.5	102	1.18877	57	11.0919	0.900812	57	31.3003	0.941822	57	26.1698	1.17802	57	35.5935	1.27418	57	37.2454	2.02771	57	38.8709	1.32356	57	35.8321	876.069	8.5	56	1284.64	6.26	46
P78527	4128	468.788	7.12256	DNA-dependent protein kinase catalytic subunit (EC 2.7.11.1) (DNA-PK catalytic subunit) (DNA-PKcs) (DNPK1) (p460) - Homo sapiens (Human) - [PRKDC_HUMAN]	2.86	100	1.15312	57	22.5673	1.57042	57	32.9169	1.55388	57	43.258	1.8292	57	60.1664	1.14868	57	37.7711	2.58667	57	59.554	1.59251	57	57.2703	1184.56	2.86	53	1146.87	2.4	47
P68036	154	17.8502	8.51416	Ubiquitin-conjugating enzyme E2 L3 (EC 6.3.2.19) (Ubiquitin-protein ligase L3) (Ubiquitin carrier protein L3) (UbcH7) (E2-F1) (L-UBC) - Homo sapiens (Human) - [UB2L3_HUMAN]	39.61	100	0.922001	28	9.42138	0.617651	28	13.1804	0.636581	28	13.7176	0.673707	28	12.438	0.680518	28	12.9006	0.689449	28	15.7317	0.497183	28	12.2053	678.803	39.61	69	731.216	24.03	31
P06703	90	10.1733	5.47803	Protein S100-A6 (S100 calcium-binding protein A6) (Calcyclin) (Prolactin receptor-associated protein) (PRA) (Growth factor-inducible protein 2A9) (MLN 4) - Homo sapiens (Human) - [S10A6_HUMAN]	24.44	99	0.864132	70	9.88946	0.736752	70	12.5067	1.25042	70	14.6454	0.716616	70	12.5342	1.46227	70	17.5363	0.873997	70	11.8776	1.29426	70	13.2296	952.433	24.44	70	916.574	16.67	29
P07737	140	15.0446	8.26514	Profilin-1 (Profilin I) - Homo sapiens (Human) - [PROF1_HUMAN]	59.29	99	1.27662	57	26.2477	2.12541	57	60.7863	1.11194	57	50.55	1.10008	57	46.2103	1.74389	57	57.1297	1.37638	57	46.9332	1.08127	57	41.8744	1084.32	59.29	55	1421.6	59.29	44
P02671	866	94.9144	6.01123	Fibrinogen alpha chain precursor [Contains: Fibrinopeptide A] - Homo sapiens (Human) - [FIBA_HUMAN]	19.17	99	1.11262	57	18.1757	0.853742	57	53.3515	0.843228	57	43.3112	1.066	57	37.1713	1.06705	57	34.6373	1.39452	57	35.6938	1.42206	57	39.6782	1062.31	19.17	57	1492.39	13.51	42
P30043	206	22.1054	7.6499	Flavin reductase (EC 1.5.1.30) (FR) (NADPH-dependent diaphorase) (NADPH-flavin reductase) (FLR) (Biliverdin reductase B) (EC 1.3.1.24) (BVR-B) (Biliverdin-IX beta-reductase) (Green heme-binding protein) (GHBP) - Homo sapiens (Human) - [BLVRB_HUMAN]	26.7	99	0.993149	54	28.6398	2.22292	54	101.545	1.76586	54	95.1194	1.40948	54	90.1947	1.27821	54	71.5995	1.53426	54	81.2033	3.12992	54	106.685	1705.6	26.7	52	1298.23	18.93	47
P23528	166	18.4907	8.08936	Cofilin-1 (Cofilin, non-muscle isoform) (18 kDa phosphoprotein) (p18) - Homo sapiens (Human) - [COF1_HUMAN]	66.27	99	1.20967	53	16.8706	1.75494	54	41.1904	1.31889	54	31.3265	1.2002	54	33.4967	1.26702	54	28.1923	1.49397	54	31.1913	1.04868	54	33.5459	793.964	61.45	63	1051.6	55.42	36
P62333	389	44.1451	7.48877	26S protease regulatory subunit S10B (Proteasome 26S subunit ATPase 6) (Proteasome subunit p42) - Homo sapiens (Human) - [PRS10_HUMAN]	17.74	99	0.766002	51	39.9017	1.0295	51	27.9731	0.88518	51	80.9902	0.865568	51	25.0603	0.938586	51	25.059	0.984702	51	31.7827	0.851108	51	20.3919	1259.93	17.74	52	1481.98	17.74	47
Q15435	360	41.5385	4.90674	Protein phosphatase 1 regulatory subunit 7 (Protein phosphatase 1 regulatory subunit 22) - Homo sapiens (Human) - [PP1R7_HUMAN]	18.61	98	0.824189	40	19.2288	0.683504	40	28.303	0.967869	40	11.1476	0.58871	40	40.4209	0.73476	40	47.9785	0.606574	40	63.6982	0.612772	40	47.9359	1395.31	18.61	50	1412.84	18.61	48
P48735	452	50.8769	8.68994	Isocitrate dehydrogenase [NADP], mitochondrial precursor (EC 1.1.1.42) (Oxalosuccinate decarboxylase) (IDH) (NADP(+)-specific ICDH) (IDP) (ICD-M) - Homo sapiens (Human) - [IDHP_HUMAN]	18.58	96	1.25195	62	9.14088	0.762227	62	8.81949	0.657726	62	10.5904	0.817437	62	14.5068	1.07919	62	13.8286	0.841215	62	11.6953	0.654459	62	13.0421	1093.06	18.58	63	862.677	5.75	33
Q9Y4L1	999	111.266	5.22412	150 kDa oxygen-regulated protein precursor (Orp150) (Hypoxia up-regulated 1) - Homo sapiens (Human) - [OXRP_HUMAN]	15.42	96	1.20966	55	38.498	1.12372	55	52.7045	1.15477	55	51.2468	0.731907	55	48.0117	1.12971	55	53.0155	0.933205	55	58.7487	0.870177	55	40.4499	986.419	15.42	53	1169.47	13.31	43
P84103	164	19.3179	11.6489	Splicing factor, arginine/serine-rich 3 (Pre-mRNA-splicing factor SRP20) - Homo sapiens (Human) - [SFRS3_HUMAN]	17.68	95	1.30357	66	22.7168	1.02258	66	17.7342	0.91515	66	21.28	2.08429	66	27.0186	1.56437	66	30.7031	1.87417	66	27.5869	1.8354	66	25.3605	805.794	17.68	42	1395.16	13.41	53
P53618	953	107.074	6.04932	Coatomer subunit beta (Beta-coat protein) (Beta-COP) - Homo sapiens (Human) - [COPB_HUMAN]	10.39	95	0.907617	56	18.1949	0.94418	56	58.8582	1.07558	56	64.906	1.03435	56	57.853	0.958368	56	53.9355	1.69151	56	62.7917	1.36081	56	64.116	1245.34	8.18	56	1329.27	10.39	39
P34932	840	94.2403	5.26221	Heat shock 70 kDa protein 4 (Heat shock 70-related protein APG-2) (HSP70RY) - Homo sapiens (Human) - [HSP74_HUMAN]	10.12	94	1.05179	54	17.4977	0.942533	54	31.1832	1.19579	54	24.1656	1.05112	54	30.5837	0.758608	54	42.6093	0.899448	54	31.1549	0.712161	54	42.4886	1043.1	10.12	53	1210.25	10.12	41
Q05682	793	93.1945	5.66846	Caldesmon (CDM) - Homo sapiens (Human) - [CALD1_HUMAN]	11.22	93	0.890698	54	9.96267	0.800088	54	16.7164	0.479972	54	13.6348	0.621905	54	13.3861	0.735789	54	12.0051	0.532637	54	13.0086	0.53052	54	14.1357	794.38	10.59	55	1392.84	10.47	38
Q6NZI2	390	43.4498	5.60498	Polymerase I and transcript release factor (PTRF protein) - Homo sapiens (Human) - [PTRF_HUMAN]	15.38	93	1.00661	50	25.3535	0.512891	50	26.231	0.415868	49	39.2662	1.56703	50	40.4023	1.57348	50	37.6921	0.928551	50	20.0371	2.14325	50	41.5867	1509.12	15.38	48	2368.42	13.33	45
Q15417	329	36.3908	6.04932	Calponin-3 (Calponin, acidic isoform) - Homo sapiens (Human) - [CNN3_HUMAN]	8.21	91	0.741647	58	20.6254	0.801055	58	17.1972	0.211821	58	86.6928	0.30874	58	23.345	0.614733	58	14.7643	0.709632	58	7.05809	0.859233	58	14.7064	1158.49	8.21	58	823.46	6.38	33
P00441	154	15.9259	6.12549	Superoxide dismutase [Cu-Zn] (EC 1.15.1.1) - Homo sapiens (Human) - [SODC_HUMAN]	46.75	91	0.877919	50	11.6055	0.695923	50	17.8978	0.925755	50	14.3343	0.303013	49	25.3791	0.355762	48	30.4848	0.27868	49	45.8271	0.422181	50	22.9998	1180.71	46.75	53	1734.93	32.47	38
P60981	165	18.4935	7.85498	Destrin (Actin-depolymerizing factor) (ADF) - Homo sapiens (Human) - [DEST_HUMAN]	49.09	90	1.16447	43	23.5768	1.24839	44	46.0525	1.08682	44	40.628	0.984393	44	31.7097	1.02592	42	31.6669	0.87322	43	46.1973	1.23061	44	46.87	803.539	49.09	52	958.54	33.94	38
P11940	636	70.6259	9.49561	Polyadenylate-binding protein 1 (Poly(A)-binding protein 1) (PABP 1) - Homo sapiens (Human) - [PABP1_HUMAN]	7.7	89	1.22919	41	10.8808	1.01114	42	27.8354	0.828174	42	29.4469	1.09069	42	17.2015	1.22166	42	23.3151	1.14662	42	24.3313	1.3737	42	26.4976	886.458	7.7	45	1418.73	5.5	44
P84085	180	20.5166	6.78564	ADP-ribosylation factor 5 - Homo sapiens (Human) - [ARF5_HUMAN]	35.56	88	0.843813	41	9.54015	1.02453	41	27.0093	0.865426	41	16.2344	1.10912	40	15.3398	0.735846	40	16.9148	0.560263	41	19.6573	0.670506	40	16.4051	965.21	23.89	45	937.605	35.56	43
P06727	396	45.3715	5.37646	Apolipoprotein A-IV precursor (Apo-AIV) (ApoA-IV) - Homo sapiens (Human) - [APOA4_HUMAN]	19.7	88	0.889684	25	21.774	0.491899	25	24.4434	0.882114	25	16.3103	1.27303	25	18.1959	0.999102	25	9.27572	0.99903	25	8.23069	1.3359	25	14.4282	740.635	19.7	67	510.971	10.35	21
P02679	453	51.4789	5.61768	Fibrinogen gamma chain precursor - Homo sapiens (Human) - [FIBG_HUMAN]	22.52	86	1.28215	75	15.2541	0.915453	75	24.9028	0.789708	75	21.0139	1.46106	75	27.1786	1.34925	75	22.5671	2.03923	75	33.8007	1.83831	75	26.4842	778.569	20.53	73	646.147	12.8	13
P49591	514	58.7401	6.43018	Seryl-tRNA synthetase, cytoplasmic (EC 6.1.1.11) (Serine--tRNA ligase) (SerRS) - Homo sapiens (Human) - [SYSC_HUMAN]	11.48	86	0.725521	61	15.2369	1.64623	61	10.8296	1.30394	61	10.4361	0.631678	61	9.67963	1.0098	61	7.11637	0.926668	61	10.4403	0.696094	61	10.5369	1098.28	11.48	57	1032.54	8.56	29
Q96KP4	475	52.8449	5.97314	Cytosolic nonspecific dipeptidase (Glutamate carboxypeptidase-like protein 1) (CNDP dipeptidase 2) - Homo sapiens (Human) - [CNDP2_HUMAN]	27.58	86	0.662965	58	56.6843	0.861689	58	88.3613	0.978851	58	91.5648	0.98048	58	89.4466	0.805574	58	87.0126	0.956461	58	88.053	0.785897	58	90.0342	852.094	27.58	40	1175.38	14.32	46
P04114	4563	515.241	7.06396	Apolipoprotein B-100 precursor (Apo B-100) [Contains: Apolipoprotein B-48 (Apo B-48)] - Homo sapiens (Human) - [APOB_HUMAN]	3.16	86	1.0977	54	39.4782	0.756762	54	35.4741	0.59934	54	26.9065	0.610667	54	46.1924	1.54838	54	32.5968	1.82013	54	39.3394	1.48765	54	27.132	778.145	2.85	40	1662.14	3.16	46
Q14204	4646	532.072	6.40479	Dynein heavy chain, cytosolic (DYHC) (Cytoplasmic dynein heavy chain 1) (DHC1) (Dynein heavy chain 1, cytoplasmic 1) - Homo sapiens (Human) - [DYHC_HUMAN]	4.37	86	1.1419	52	19.2134	1.22077	51	24.7622	1.10261	51	19.0892	1.19474	52	22.6567	0.834607	52	26.111	1.4914	51	23.3734	1.28751	52	28.085	861.851	4.24	51	1030.79	3.87	35
Q14847	261	29.6982	7.04932	LIM and SH3 domain protein 1 (LASP-1) (MLN 50) - Homo sapiens (Human) - [LASP1_HUMAN]	19.54	85	0.939255	47	22.5315	0.638758	47	20.633	1.31185	47	13.1476	0.883066	47	19.151	0.593764	47	19.7498	0.380879	47	27.3123	0.753697	47	16.1342	1164.33	15.33	41	1070.5	14.18	44
P02765	367	39.2997	5.71924	Alpha-2-HS-glycoprotein precursor (Fetuin-A) (Alpha-2-Z-globulin) (Ba-alpha-2-glycoprotein) [Contains: Alpha-2-HS-glycoprotein chain A; Alpha-2-HS-glycoprotein chain B] - Homo sapiens (Human) - [FETUA_HUMAN]	43.05	85	1.138	46	18.5634	0.578848	48	33.9766	0.68612	43	90.407	1.14616	49	34.4185	1.88988	50	38.5045	1.73412	49	29.3203	1.98158	50	27.1745	971.173	35.15	49	1218.74	41.42	36
P78371	535	57.4521	6.45557	T-complex protein 1 subunit beta (TCP-1-beta) (CCT-beta) - Homo sapiens (Human) - [TCPB_HUMAN]	28.6	85	1.12446	46	7.02809	1.19672	45	18.2991	1.02636	45	9.35582	0.803446	46	12.5215	0.784225	46	17.3834	0.788844	46	19.3622	0.807106	46	24.9125	1181.97	27.29	40	2140.06	24.86	45
P18669	254	28.7858	7.18115	Phosphoglycerate mutase 1 (EC 5.4.2.1) (EC 5.4.2.4) (EC 3.1.3.13) (Phosphoglycerate mutase isozyme B) (PGAM-B) (BPG-dependent PGAM 1) - Homo sapiens (Human) - [PGAM1_HUMAN]	61.42	85	1.07741	44	16.9853	1.42344	45	40.815	1.10102	45	36.6532	1.0853	45	31.3789	1.12169	45	33.9337	1.28819	45	39.6449	1.09365	45	41.0355	883.509	53.15	43	1301.3	59.45	42
P31943	449	49.1984	6.30322	Heterogeneous nuclear ribonucleoprotein H (hnRNP H) - Homo sapiens (Human) - [HNRH1_HUMAN]	22.27	85	1.56504	14	25.9956	1.04606	14	15.7889	1.12326	14	22.2144	1.3287	14	11.08	2.26258	14	27.8856	1.71432	14	19.2643	1.85913	14	10.7245	931.943	22.27	48	1165.62	22.27	37
P19827	911	101.326	6.78564	Inter-alpha-trypsin inhibitor heavy chain H1 precursor (ITI heavy chain H1) (Inter-alpha-inhibitor heavy chain 1) (Inter-alpha-trypsin inhibitor complex component III) (Serum-derived hyaluronan-associated protein) (SHAP) - Homo sapiens (Human) - [ITIH1_HUMAN]	8.56	84	1.29111	52	13.75	0.753927	52	14.608	0.564036	52	11.6768	0.966092	52	11.6192	1.34429	52	18.9753	0.935839	52	16.7236	1.00362	52	10.9546	1096.79	5.6	49	964.533	8.56	35
Q07020	188	21.6211	11.7222	60S ribosomal protein L18 - Homo sapiens (Human) - [RL18_HUMAN]	13.83	84	1.34285	46	29.4094	1.34436	45	15.6914	1.31309	46	23.0049	1.3598	46	21.9878	1.4454	46	22.8714	2.01207	46	28.7892	1.2763	46	20.2049	1151.27	13.83	39	1211.45	13.83	45
P07339	412	44.5236	6.53662	Cathepsin D precursor (EC 3.4.23.5) [Contains: Cathepsin D light chain; Cathepsin D heavy chain] - Homo sapiens (Human) - [CATD_HUMAN]	42.96	83	0.942502	57	14.8573	0.765799	57	26.9443	0.946968	57	19.3519	0.819616	57	19.2853	0.616953	57	33.3882	0.779366	57	20.4896	1.03594	57	19.8345	752.937	42.96	50	833.327	41.26	33
Q3LXA3	575	58.94	7.48877	Dihydroxyacetone kinase (EC 2.7.1.29) (Glycerone kinase) (DHA kinase) - Homo sapiens (Human) - [DAK_HUMAN]	12.7	82	0.858434	44	23.9839	1.1231	45	18.8767	1.6422	45	29.533	1.0313	44	15.5479	0.647056	44	21.5151	1.42422	45	22.5901	0.83208	44	17.5501	1227.82	12.7	45	1175.16	8	37
P11413	515	59.219	6.84424	Glucose-6-phosphate 1-dehydrogenase (EC 1.1.1.49) (G6PD) - Homo sapiens (Human) - [G6PD_HUMAN]	11.46	82	0.909391	42	7.0172	0.836892	42	36.9255	0.714827	42	26.3677	0.731636	42	30.8215	0.622606	42	17.9138	0.525441	42	25.4234	0.581208	42	16.2152	909.804	11.46	41	1142.99	11.46	41
P09104	434	47.239	5.03369	Gamma-enolase (EC 4.2.1.11) (2-phospho-D-glycerate hydro-lyase) (Neural enolase) (Neuron-specific enolase) (NSE) (Enolase 2) - Homo sapiens (Human) - [ENOG_HUMAN]	22.12	81	1.0257	6	15.4083	0.834214	6	24.4823	1.44786	6	42.7386	0.975312	6	23.1482	0.924461	6	20.9843	0.881335	6	16.7739	0.891668	6	15.1979	698.176	22.12	52	1050.63	17.28	29
P04350	444	49.5539	4.88135	Tubulin beta-4 chain (Tubulin 5 beta) - Homo sapiens (Human) - [TBB4_HUMAN]	49.32	81	0.923691	2	29.2594	0.913862	2	10.4543	0.692066	2	67.3539	0.787496	2	29.7418	1.20762	2	5.62479	1.23388	2	11.1043	1.03479	2	1.4573	907.593	45.95	49	1176.21	44.82	32
P39687	249	28.5683	4.09424	Acidic leucine-rich nuclear phosphoprotein 32 family member A (Potent heat-stable protein phosphatase 2A inhibitor I1PP2A) (Acidic nuclear phosphoprotein pp32) (Leucine-rich acidic nuclear protein) (Lanp) (Putative HLA-DR-associated protein I) (PHAPI) (Mapmodulin) - Homo sapiens (Human) - [AN32A_HUMAN]	31.73	80	0.86112	58	20.0937	1.29966	58	38.7695	2.30795	58	58.934	2.00822	58	48.904	0.804094	58	26.6991	1.05362	58	38.1049	0.543689	58	23.0132	792.317	20.08	57	884.395	26.1	23
P09651	372	38.8221	9.23193	Heterogeneous nuclear ribonucleoprotein A1 (Helix-destabilizing protein) (Single-strand RNA-binding protein) (hnRNP core protein A1) - Homo sapiens (Human) - [ROA1_HUMAN]	15.05	80	1.2173	52	18.8934	0.560973	52	33.7717	0.415446	52	40.3447	0.970089	51	37.6955	1.15795	53	31.7767	1.12866	53	38.4465	1.03338	52	37.7575	824.352	13.17	45	877.18	15.05	35
P13797	627	70.3911	5.75732	Plastin-3 (T-plastin) - Homo sapiens (Human) - [PLST_HUMAN]	17.38	80	1.11277	51	6.24587	0.691278	51	8.76181	0.373483	51	23.5739	0.466195	51	13.8312	0.666429	51	9.15793	1.14478	50	8.03478	0.734556	51	12.1572	695.283	17.38	53	729.77	14.04	27
P28838	519	56.1308	7.92822	Cytosol aminopeptidase (EC 3.4.11.1) (Leucine aminopeptidase) (LAP) (Leucyl aminopeptidase) (Leucine aminopeptidase 3) (Proline aminopeptidase) (EC 3.4.11.5) (Prolyl aminopeptidase) (Peptidase S) - Homo sapiens (Human) - [AMPL_HUMAN]	28.52	79	1.19349	50	43.466	1.54428	49	53.5168	0.852436	49	30.2048	0.927929	50	27.0778	1.56549	49	36.6433	1.48759	48	39.7452	1.75268	49	51.1076	902.626	28.52	49	816.948	18.69	30
O00148	427	49.098	5.68115	ATP-dependent RNA helicase DDX39 (EC 3.6.1.-) (DEAD box protein 39) (Nuclear RNA helicase URH49) - Homo sapiens (Human) - [DDX39_HUMAN]	18.74	79	1.33673	3	22.1335	3.36542	3	15.4307	1.61308	3	1.67833	3.32567	3	0.752948	2.05665	3	0.0286156	2.02057	3	26.2065	1.76911	3	10.0448	671.299	18.74	36	1169.15	15.93	43
P55263	362	40.5197	6.69775	Adenosine kinase (EC 2.7.1.20) (AK) (Adenosine 5'-phosphotransferase) - Homo sapiens (Human) - [ADK_HUMAN]	11.33	77	0.900853	47	31.3973	0.719469	47	35.9122	0.690884	47	31.2319	0.576974	47	43.852	0.706627	47	44.31	0.815812	47	27.7477	0.730717	47	39.1307	686.758	11.33	33	1753.71	7.73	44
P01876	353	37.6306	6.50732	Ig alpha-1 chain C region - Homo sapiens (Human) - [IGHA1_HUMAN]	35.13	77	1.05975	46	24.3506	1.21596	46	42.8059	1.28379	46	43.0447	1.22214	46	47.1355	2.54057	46	35.0491	1.11883	46	58.9943	1.21518	46	53.9465	426.904	35.13	34	1415.98	31.16	43
P02748	559	63.1327	5.59229	Complement component C9 precursor [Contains: Complement component C9a; Complement component C9b] - Homo sapiens (Human) - [CO9_HUMAN]	10.55	77	0.755801	43	38.6095	0.625152	43	22.6788	0.910555	43	14.211	1.3069	43	17.3645	1.00819	43	17.0061	1.18935	43	14.1028	1.92627	43	16.1778	699.701	10.55	42	804.292	5.19	35
O75368	114	12.7664	5.24951	SH3 domain-binding glutamic acid-rich-like protein - Homo sapiens (Human) - [SH3L1_HUMAN]	84.21	77	0.765151	41	21.0722	0.843308	42	83.7755	0.651744	42	90.4633	2.09764	41	69.7586	0.576076	42	99.5838	0.587295	42	101.382	0.594896	42	95.0902	692.305	84.21	42	987.72	78.07	35
P02794	183	21.2123	5.5542	Ferritin heavy chain (EC 1.16.3.1) (Ferritin H subunit) (Proliferation-inducing gene 15 protein) - Homo sapiens (Human) - [FRIH_HUMAN]	24.59	76	1.65698	45	14.6104	1.64531	45	26.4419	0.793906	45	11.6321	1.00294	45	16.0683	0.535261	45	16.9657	0.694291	45	15.3695	0.494123	45	23.9935	452.371	20.77	36	1092.17	19.13	40
P29373	138	15.683	5.40186	Cellular retinoic acid-binding protein 2 (Cellular retinoic acid-binding protein II) (CRABP-II) (Retinoic acid-binding protein II, cellular) - Homo sapiens (Human) - [RABP2_HUMAN]	46.38	75	1.15121	48	17.5318	2.96831	48	28.1485	2.59571	47	30.5551	1.26977	48	27.2451	0.794459	48	41.516	0.809607	48	36.4617	2.90211	48	27.9989	809.682	46.38	43	778.559	46.38	32
P35270	261	28.0308	8.04541	Sepiapterin reductase (EC 1.1.1.153) (SPR) - Homo sapiens (Human) - [SPRE_HUMAN]	26.05	75	0.844003	40	27.3512	0.818535	42	45.5824	1.86874	42	74.2374	1.04071	42	36.2213	0.704467	42	30.8482	0.873994	42	47.5763	0.695244	42	29.44	1161.54	23.75	38	1403.45	26.05	37
P01766	120	13.2184	6.56592	Ig heavy chain V-III region BRO - Homo sapiens (Human) - [HV305_HUMAN]	25	75	0.753563	39	16.7307	1.24412	39	28.8786	0.807797	39	15.1917	0.781507	39	11.5553	1.98393	39	23.8232	1.13128	39	17.9987	2.1336	39	28.2677	691.202	25	37	1135.35	25	38
Q08211	1270	140.869	6.84424	ATP-dependent RNA helicase A (EC 3.6.1.-) (Nuclear DNA helicase II) (NDH II) (DEAH box protein 9) - Homo sapiens (Human) - [DHX9_HUMAN]	6.54	75	1.0681	38	18.8166	1.11109	38	19.9885	1.02148	38	26.7293	1.65366	38	23.4646	1.39575	38	23.4597	2.36665	37	25.8973	1.55283	38	30.8364	1132.61	6.54	41	1259.13	5.83	34
P13929	434	46.9573	7.7085	Beta-enolase (EC 4.2.1.11) (2-phospho-D-glycerate hydro-lyase) (Muscle-specific enolase) (MSE) (Skeletal muscle enolase) (Enolase 3) - Homo sapiens (Human) - [ENOB_HUMAN]	18.89	74	1.21758	9	20.7327	1.89409	9	52.9169	2.6927	9	47.5098	1.81044	9	38.1396	2.72162	9	52.7865	2.12186	9	47.6169	1.66182	9	29.2688	621.8	18.89	44	1075.47	14.06	30
P12956	609	69.7991	6.63916	ATP-dependent DNA helicase 2 subunit 1 (ATP-dependent DNA helicase II 70 kDa subunit) (Lupus Ku autoantigen protein p70) (Ku70) (70 kDa subunit of Ku antigen) (Thyroid-lupus autoantigen) (TLAA) (CTC box-binding factor 75 kDa subunit) (CTCBF) (CTC75) (DNA-repair protein XRCC6) - Homo sapiens (Human) - [KU70_HUMAN]	27.09	73	1.13224	49	11.3901	1.00225	49	23.0414	1.31966	49	25.8482	0.800012	49	22.3841	1.19661	49	19.2047	0.886706	49	22.3496	0.960622	49	25.2386	832.779	27.09	50	688.822	18.56	23
P20962	102	11.5232	4.15771	Parathymosin - Homo sapiens (Human) - [PTMS_HUMAN]	23.53	73	0.969562	48	29.1313	3.85052	38	93.575	3.53715	36	96.0773	3.41967	42	106.836	1.99042	48	69.2048	2.27153	45	104.636	2.92034	47	94.7612	297.282	22.55	28	1204.41	12.75	45
Q13188	491	56.265	5.23682	Serine/threonine-protein kinase 3 (EC 2.7.11.1) (STE20-like kinase MST2) (MST-2) (Mammalian STE20-like protein kinase 2) (Serine/threonine-protein kinase Krs-1) - Homo sapiens (Human) - [STK3_HUMAN]	8.96	73	1.33572	14	20.6871	1.0265	14	33.1168	0.717285	14	26.7883	0.681679	14	33.2531	0.982182	14	28.4106	1.11514	14	39.1001	1.46226	14	34.1487	625.948	8.96	57	362.887	8.96	16
P08758	320	35.9144	5.04639	Annexin A5 (Annexin V) (Lipocortin V) (Endonexin II) (Calphobindin I) (CBP-I) (Placental anticoagulant protein I) (PAP-I) (PP4) (Thromboplastin inhibitor) (Vascular anticoagulant-alpha) (VAC-alpha) (Anchorin CII) - Homo sapiens (Human) - [ANXA5_HUMAN]	22.5	72	0.620518	57	11.1238	0.410645	57	66.9284	0.538255	57	100.115	0.776638	57	77.5522	0.918199	57	84.0304	0.477063	57	92.7554	0.679952	57	90.3122	925.647	19.38	53	649.467	20.31	19
Q13263	835	88.4934	5.77002	Transcription intermediary factor 1-beta (TIF1-beta) (Tripartite motif-containing protein 28) (Nuclear corepressor KAP-1) (KRAB-associated protein 1) (KAP-1) (KRAB-interacting protein 1) (KRIP-1) (RING finger protein 96) - Homo sapiens (Human) - [TIF1B_HUMAN]	6.95	72	0.95974	47	47.1588	1.67677	47	39.0119	1.48252	47	32.6214	1.20903	47	34.8223	1.08388	47	22.5223	1.30255	47	27.613	1.38302	47	25.9111	746.936	6.95	35	1272.76	5.15	37
Q9BS26	406	46.9414	5.26221	Thioredoxin domain-containing protein 4 precursor (Endoplasmic reticulum resident protein ERp44) - Homo sapiens (Human) - [TXND4_HUMAN]	17.49	72	0.905434	40	21.3846	1.44245	40	31.1257	0.868127	40	35.683	0.991389	40	26.1759	1.33049	40	29.0259	0.80577	40	29.3468	1.0364	40	24.9943	800.94	17.49	39	958.109	17.49	33
Q96TA1	733	82.6309	6.15088	Niban-like protein (Meg-3) - Homo sapiens (Human) - [NIBL_HUMAN]	6.14	72	0.827699	40	38.7357	2.76316	40	33.6924	1.71378	40	32.5228	2.58251	40	32.2736	1.22701	40	23.2922	1.88051	40	28.2454	1.09844	40	22.488	861.54	6.14	39	1029.63	4.37	33
P12268	514	55.7696	6.90283	Inosine-5'-monophosphate dehydrogenase 2 (EC 1.1.1.205) (IMP dehydrogenase 2) (IMPDH-II) (IMPD 2) - Homo sapiens (Human) - [IMDH2_HUMAN]	10.31	72	0.899931	38	9.66894	0.649088	38	21.1266	0.988096	39	14.6996	0.519991	37	10.9564	0.392537	38	13.2007	0.975295	39	12.7301	0.594711	38	15.1495	804.762	10.31	44	1027.71	10.31	28
Q15233	471	54.1973	8.95361	Non-POU domain-containing octamer-binding protein (NonO protein) (54 kDa nuclear RNA- and DNA-binding protein) (p54(nrb)) (p54nrb) (55 kDa nuclear protein) (NMT55) (DNA-binding p52/p100 complex, 52 kDa subunit) - Homo sapiens (Human) - [NONO_HUMAN]	8.28	72	1.3196	7	49.5842	2.03195	7	65.2155	2.19579	7	73.7049	5.95627	7	107.771	3.46516	6	82.0643	2.48316	6	63.3131	4.19704	6	58.6417	731.705	8.28	36	1043.9	8.28	36
P20810	708	76.4543	5.09717	Calpastatin (Calpain inhibitor) (Sperm BS-17 component) - Homo sapiens (Human) - [ICAL_HUMAN]	7.2	71	0.873067	43	16.5628	2.08775	43	87.1053	2.82563	42	97.6048	1.98564	42	83.1125	1.71252	43	69.4425	1.23191	43	67.9853	1.35149	43	65.6358	637.555	7.2	44	582.638	6.36	27
P37802	199	22.3772	8.25049	Transgelin-2 (SM22-alpha homolog) - Homo sapiens (Human) - [TAGL2_HUMAN]	62.81	71	1.08737	41	24.0209	1.32412	42	46.1111	2.36803	42	74.0671	1.49286	42	55.0695	1.34074	42	53.7824	1.21385	42	61.9678	1.14787	42	52.243	583.235	62.81	35	1314.5	59.3	36
P02751	2386	262.442	5.68115	Fibronectin precursor (FN) (Cold-insoluble globulin) (CIG) - Homo sapiens (Human) - [FINC_HUMAN]	6.92	71	1.085	41	25.3847	0.981003	41	35.6584	0.94958	41	30.8289	3.64733	41	95.0234	1.04904	41	35.0973	2.67518	41	83.4936	0.762546	40	35.5131	647.854	5.91	34	1270.48	5.07	37
Q9Y3Z3	626	72.1548	7.13721	SAM domain and HD domain-containing protein 1 (Dendritic cell-derived IFNG-induced protein) (DCIP) (Monocyte protein 5) (MOP-5) - Homo sapiens (Human) - [SAMH1_HUMAN]	11.34	71	1.33332	38	19.7819	2.03857	38	32.7595	1.3349	38	28.7725	1.35216	38	30.6236	2.54023	38	33.3336	2.37377	38	32.727	2.87307	38	29.7992	887.764	11.34	36	996.045	8.47	35
P54725	363	39.5847	4.57666	UV excision repair protein RAD23 homolog A (hHR23A) - Homo sapiens (Human) - [RD23A_HUMAN]	4.68	70	0.993791	55	13.2239	1.47382	55	10.8465	1.47842	55	12.0985	0.868253	55	11.5364	0.985537	55	9.41127	0.670696	55	10.5342	0.822473	55	8.51729	574.774	4.68	51	531.13	4.68	19
P01834	106	11.6017	5.87158	Ig kappa chain C region - Homo sapiens (Human) - [KAC_HUMAN]	80.19	70	1.16433	41	26.1843	1.28039	41	30.607	1.12821	41	38.0668	1.1879	41	26.0707	2.48781	41	51.782	1.69641	41	31.1985	1.68164	41	29.6195	760.805	80.19	37	1012.8	66.98	33
P07203	201	21.8851	6.53662	Glutathione peroxidase 1 (EC 1.11.1.9) (GSHPx-1) (GPx-1) (Cellular glutathione peroxidase) - Homo sapiens (Human) - [GPX1_HUMAN]	4.98	70	0.858888	40	10.1044	1.58798	40	26.4503	1.77006	40	25.2458	1.39589	40	24.0311	1.51456	40	22.1892	1.45294	40	22.2331	1.40989	40	26.5951	886.228	4.98	39	736.275	4.98	31
P52907	286	32.9023	5.69385	F-actin capping protein subunit alpha-1 (CapZ alpha-1) - Homo sapiens (Human) - [CAZA1_HUMAN]	21.68	70	0.763074	35	13.4966	1.46439	35	24.8642	1.17	35	18.3412	0.800782	35	15.2185	1.39663	35	19.8697	0.931472	35	18.0589	1.24553	35	14.8981	603.354	21.68	38	567.535	19.58	32
Q9Y230	463	51.1246	5.64307	RuvB-like 2 (EC 3.6.1.-) (48 kDa TATA box-binding protein-interacting protein) (48 kDa TBP-interacting protein) (TIP49b) (Repressing pontin 52) (Reptin 52) (51 kDa erythrocyte cytosolic protein) (ECP-51) (TIP60-associated protein 54-beta) (TAP54-beta) - Homo sapiens (Human) - [RUVB2_HUMAN]	16.85	70	1.091	34	10.8904	1.02507	34	26.472	1.0187	34	16.2781	0.87777	34	17.2788	0.766729	34	17.5798	0.856944	34	16.9443	0.876995	34	12.9135	494.404	16.85	37	941.308	16.85	33
Q15020	963	109.865	5.56689	Squamous cell carcinoma antigen recognized by T-cells 3 (SART-3) (hSART-3) (Tat-interacting protein of 110 kDa) (Tip110) - Homo sapiens (Human) - [SART3_HUMAN]	6.23	70	1.03478	13	27.1415	0.745375	13	30.7149	0.946938	13	44.1218	0.788748	13	36.2564	0.782946	13	24.4272	0.809656	13	39.455	0.777918	13	50.1227	482.34	5.61	51	415.431	5.3	19
P52209	483	53.106	7.2251	6-phosphogluconate dehydrogenase, decarboxylating (EC 1.1.1.44) - Homo sapiens (Human) - [6PGD_HUMAN]	20.7	69	1.36469	47	16.9395	0.903137	47	25.909	1.33204	47	18.4574	0.743065	47	25.0213	1.15536	47	27.4657	1.0703	47	31.6378	0.737688	47	31.3658	933.333	15.94	45	759.599	16.36	24
P42224	750	87.2795	6.04932	Signal transducer and activator of transcription 1-alpha/beta (Transcription factor ISGF-3 components p91/p84) - Homo sapiens (Human) - [STAT1_HUMAN]	8.67	69	1.49784	45	23.8168	2.93787	45	44.0932	1.34866	45	31.8758	1.33548	45	24.9233	2.82957	45	44.6631	3.385	45	44.4502	3.30748	45	43.0631	1115.94	8.67	43	714.918	4	26
P13796	627	70.2448	5.32568	Plastin-2 (L-plastin) (Lymphocyte cytosolic protein 1) (LCP-1) (LC64P) - Homo sapiens (Human) - [PLSL_HUMAN]	18.82	69	1.33818	36	21.8181	1.24026	36	36.9686	0.912052	35	27.365	0.867168	35	20.391	1.93191	36	68.9778	1.02568	35	29.7097	1.18307	35	41.3046	542.165	18.82	35	1232.19	16.27	34
P07741	180	19.5954	6.02393	Adenine phosphoribosyltransferase (EC 2.4.2.7) (APRT) - Homo sapiens (Human) - [APT_HUMAN]	38.33	68	1.77757	55	30.5605	1.02834	55	20.5251	1.22112	56	25.4041	0.792417	55	13.7503	1.19762	55	17.4328	0.901858	55	25.5863	0.817672	55	17.1081	370.335	38.33	28	1146.06	30	40
P40227	531	57.9876	6.68311	T-complex protein 1 subunit zeta (TCP-1-zeta) (CCT-zeta) (CCT-zeta-1) (Tcp20) (HTR3) (Acute morphine dependence-related protein 2) - Homo sapiens (Human) - [TCPZ_HUMAN]	12.62	68	0.816815	43	16.4929	1.555	43	42.3726	1.07579	43	41.7418	0.962697	43	25.6766	0.90103	43	27.2404	0.99528	43	29.9681	0.892328	43	26.1486	499.75	12.62	43	567.218	11.3	25
P05455	408	46.8082	7.12256	Lupus La protein (Sjoegren syndrome type B antigen) (SS-B) (La ribonucleoprotein) (La autoantigen) - Homo sapiens (Human) - [LA_HUMAN]	22.55	68	1.14199	42	12.4644	1.15273	42	19.4274	1.12535	42	25.032	1.0096	42	30.6188	1.02869	42	16.0104	0.872169	42	16.9058	0.989324	42	22.7443	657.341	21.08	41	668.899	17.4	27
P02649	317	36.1318	5.73193	Apolipoprotein E precursor (Apo-E) - Homo sapiens (Human) - [APOE_HUMAN]	8.52	68	0.884091	34	20.0481	0.766519	34	27.4014	0.679215	34	33.1154	1.01883	34	25.0674	0.774785	34	23.4773	1.02158	34	28.9846	1.38502	34	42.0397	1148.02	8.52	34	1345.64	8.52	34
P31146	461	50.9938	6.68311	Coronin-1A (Coronin-like protein p57) (Coronin-like protein A) (Clipin-A) (Tryptophan aspartate-containing coat protein) (TACO) - Homo sapiens (Human) - [COR1A_HUMAN]	14.32	68	0.789054	31	5.97767	0.985233	31	8.98175	0.597694	31	12.3977	0.543725	31	5.80145	2.20387	31	13.1049	0.541358	31	9.61116	0.863409	31	9.86774	949.52	6.94	36	1113.83	12.15	32
P47756	277	31.3308	5.59229	F-actin capping protein subunit beta (CapZ beta) - Homo sapiens (Human) - [CAPZB_HUMAN]	11.55	67	1.08745	53	8.02455	0.907471	53	8.39381	0.843481	53	10.694	0.638004	53	7.4226	0.925304	53	12.9259	0.800528	53	8.23689	0.818387	53	8.31732	913.419	11.55	53	514.299	7.94	14
P14314	528	59.3878	4.41162	Glucosidase 2 subunit beta precursor (Glucosidase II subunit beta) (Protein kinase C substrate, 60.1 kDa protein, heavy chain) (PKCSH) (80K-H protein) - Homo sapiens (Human) - [GLU2B_HUMAN]	6.82	67	0.942063	41	24.5773	1.23989	41	46.5977	0.9603	41	48.1581	0.734035	41	40.9371	1.04753	41	36.3145	0.728384	41	38.7811	0.799745	41	30.6076	727.359	6.82	33	930.175	6.82	34
P30085	196	22.2083	5.56689	UMP-CMP kinase (EC 2.7.4.14) (Cytidylate kinase) (Deoxycytidylate kinase) (Cytidine monophosphate kinase) (Uridine monophosphate/cytidine monophosphate kinase) (UMP/CMP kinase) (UMP/CMPK) (Uridine monophosphate kinase) - Homo sapiens (Human) - [KCY_HUMAN]	25	67	0.937344	34	11.4141	1.14689	34	18.7854	2.19869	34	20.9053	1.06767	34	21.1826	1.55338	34	28.3187	0.909242	34	21.0161	0.713508	34	20.2936	499.827	20.92	32	739.288	25	35
P18085	180	20.4977	7.13721	ADP-ribosylation factor 4 - Homo sapiens (Human) - [ARF4_HUMAN]	31.11	67	1.14835	30	13.5902	0.86378	30	18.2006	0.865733	30	19.9155	1.10967	30	18.1486	0.725347	30	17.5963	0.889421	30	18.0588	0.771842	30	14.852	691.776	19.44	36	915.55	31.11	31
P15924	2871	331.569	6.81494	Desmoplakin (DP) (250/210 kDa paraneoplastic pemphigus antigen) - Homo sapiens (Human) - [DESP_HUMAN]	4.63	66	0.884638	43	21.2018	0.625495	43	49.3927	0.909051	43	35.5219	1.34966	43	55.2564	1.10594	43	44.7154	1.54843	43	63.6508	1.28028	43	50.8282	702.451	4.63	40	861.302	3.8	26
P53999	127	14.3864	9.59814	Activated RNA polymerase II transcriptional coactivator p15 (SUB1 homolog) (Positive cofactor 4) (PC4) (p14) - Homo sapiens (Human) - [TCP4_HUMAN]	31.5	66	0.754532	42	14.3765	1.72152	43	28.2452	6.93548	42	31.5844	1.47001	43	33.3804	0.928762	42	18.7085	0.263224	43	30.6613	0.536594	43	15.9003	773.578	31.5	44	621.82	31.5	22
P05091	517	56.3456	7.04932	Aldehyde dehydrogenase, mitochondrial precursor (EC 1.2.1.3) (ALDH class 2) (ALDHI) (ALDH-E2) - Homo sapiens (Human) - [ALDH2_HUMAN]	19.92	66	0.743198	40	47.3578	3.81461	40	71.9669	0.824911	39	27.1767	1.03012	39	51.7574	1.48055	40	42.3887	1.43194	40	55.9143	1.74674	40	57.0755	443.353	17.21	28	1259.15	17.6	38
O95861	308	33.3712	5.69385	3'(2'),5'-bisphosphate nucleotidase 1 (EC 3.1.3.7) (Bisphosphate 3'-nucleotidase 1) (PAP-inositol-1,4-phosphatase) (PIP) - Homo sapiens (Human) - [BPNT1_HUMAN]	11.36	66	0.861544	40	12.3917	0.628358	40	9.80731	1.61849	40	14.6617	0.591022	40	16.7193	0.495077	40	17.4129	0.599364	40	13.5944	0.481764	40	22.9038	919.112	3.9	37	1027.22	11.36	29
Q9UNZ2	370	40.5483	5.09717	NSFL1 cofactor p47 (p97 cofactor p47) - Homo sapiens (Human) - [NSF1C_HUMAN]	17.84	66	0.864646	36	26.2309	1.64426	36	64.1683	1.69819	36	73.4441	1.65564	36	73.7332	1.66411	36	66.8319	1.577	36	48.8425	1.59896	36	67.6615	879.239	17.84	34	1220.61	14.86	32
Q99798	780	85.3719	7.60596	Aconitate hydratase, mitochondrial precursor (EC 4.2.1.3) (Citrate hydro-lyase) (Aconitase) - Homo sapiens (Human) - [ACON_HUMAN]	11.92	66	1.22094	36	11.4897	1.00566	36	15.8145	1.54072	36	22.8916	0.892416	36	22.5303	0.929886	36	20.3292	0.89527	36	19.5003	1.0515	36	19.9466	781.227	11.92	35	1106.48	11.92	31
P35542	130	14.7973	9.23193	Serum amyloid A-4 protein precursor (Constitutively expressed serum amyloid A protein) (C-SAA) - Homo sapiens (Human) - [SAA4_HUMAN]	8.46	66	1.05402	36	9.35379	0.705804	36	19.2841	0.756132	36	20.09	0.921343	36	19.3506	1.00723	36	26.1624	0.983455	36	21.4301	1.76116	36	30.9503	701.637	8.46	36	684.657	8.46	30
Q06210	699	78.7563	7.10791	Glucosamine--fructose-6-phosphate aminotransferase [isomerizing] 1 (EC 2.6.1.16) (Hexosephosphate aminotransferase 1) (D-fructose-6-phosphate amidotransferase 1) (GFAT 1) (GFAT1) - Homo sapiens (Human) - [GFPT1_HUMAN]	9.87	66	1.39069	35	27.632	1.0502	35	25.7473	0.717166	35	40.5912	0.611234	35	51.1861	0.707327	35	35.7188	1.57142	35	36.2832	0.801896	35	48.2263	712.824	9.87	34	935.695	9.87	32
O60610	1248	138.89	5.41455	Protein diaphanous homolog 1 (Diaphanous-related formin-1) (DRF1) - Homo sapiens (Human) - [DIAP1_HUMAN]	7.53	66	1.12689	28	25.0503	1.41699	28	17.4696	1.3484	28	24.882	1.05911	28	26.6693	1.45344	28	31.5145	1.03472	28	36.0647	1.05198	28	29.6794	662.229	5.93	29	980.086	6.41	37
Q9UJ70	344	37.3519	6.23975	N-acetylglucosamine kinase (EC 2.7.1.59) (GlcNAc kinase) - Homo sapiens (Human) - [NAGK_HUMAN]	21.51	65	1.00626	39	33.47	1.60795	39	49.1115	1.02396	39	24.7522	0.996001	39	22.6891	1.19186	39	29.9468	1.27486	39	37.4811	1.42227	39	30.6909	779.539	21.51	34	780.779	21.51	31
P02766	147	15.877	5.75732	Transthyretin precursor (Prealbumin) (TBPA) (TTR) (ATTR) - Homo sapiens (Human) - [TTHY_HUMAN]	56.46	65	0.999543	18	36.2881	0.771062	19	28.031	0.804664	19	34.4357	0.975719	19	33.4436	1.02858	19	27.5111	1.19147	19	32.6016	1.37658	19	30.3475	588.119	56.46	39	655.923	52.38	26
P13693	172	19.5826	4.93213	Translationally-controlled tumor protein (TCTP) (p23) (Histamine-releasing factor) (HRF) (Fortilin) - Homo sapiens (Human) - [TCTP_HUMAN]	12.21	64	1.15898	54	7.18985	0.870599	54	18.4018	0.576272	54	12.2382	0.903674	54	20.9958	0.869073	54	17.0679	1.86845	54	21.1047	1.18731	54	15.5719	592.158	12.21	54	466.766	8.14	10
P53396	1101	120.762	7.32764	ATP-citrate synthase (EC 2.3.3.8) (ATP-citrate (pro-S-)-lyase) (Citrate cleavage enzyme) - Homo sapiens (Human) - [ACLY_HUMAN]	7.72	64	0.982797	43	15.5817	1.275	43	35.0033	1.63009	43	39.2896	0.912016	43	41.5732	0.690898	43	22.5634	1.77217	43	43.0235	0.922973	43	30.3787	1001.83	7.72	40	770.587	5.63	24
P36543	226	26.1288	8.00146	Vacuolar ATP synthase subunit E (EC 3.6.3.14) (V-ATPase E subunit) (Vacuolar proton pump E subunit) (V-ATPase 31 kDa subunit) (P31) - Homo sapiens (Human) - [VATE_HUMAN]	19.03	64	0.94227	39	5.98692	0.897728	39	44.9255	0.800166	39	57.8168	0.512676	39	46.1453	0.5661	39	39.958	0.583897	39	49.0957	0.71427	39	46.393	618.536	19.03	37	622.786	12.83	27
P30153	589	65.1819	5.08447	Serine/threonine-protein phosphatase 2A 65 kDa regulatory subunit A alpha isoform (PP2A, subunit A, PR65-alpha isoform) (PP2A, subunit A, R1-alpha isoform) (Medium tumor antigen-associated 61 kDa protein) - Homo sapiens (Human) - [2AAA_HUMAN]	14.94	64	0.900114	37	22.4778	2.49698	37	47.7291	2.19446	37	18.4517	1.72269	37	36.2596	1.84103	37	38.1134	2.10327	37	33.4321	2.46458	37	44.9267	732.559	14.94	28	773.953	10.87	36
Q14195	570	61.9241	6.49365	Dihydropyrimidinase-related protein 3 (DRP-3) (Unc-33-like phosphoprotein) (ULIP protein) (Collapsin response mediator protein 4) (CRMP-4) - Homo sapiens (Human) - [DPYL3_HUMAN]	15.26	64	0.831136	36	14.1581	0.551497	36	14.9322	0.394801	36	21.0579	0.348343	36	29.9999	0.535088	36	14.2961	0.704871	36	11.1054	0.552119	36	14.9226	533.27	15.26	32	914.174	13.33	32
Q9Y2B0	182	20.6392	4.91943	MIR-interacting saposin-like protein precursor (Transmembrane protein 4) (Putative secreted protein ZSIG9) - Homo sapiens (Human) - [MSAP_HUMAN]	17.03	64	0.70373	31	39.54	1.59341	31	35.6349	1.66417	31	32.6392	1.10769	31	18.8388	1.16268	31	26.793	0.955582	31	21.46	0.931559	31	21.837	684.277	17.03	32	1041.81	17.03	32
Q9Y4G6	2542	271.385	5.59229	Talin-2 - Homo sapiens (Human) - [TLN2_HUMAN]	2.48	64	0.912084	6	43.9106	0.606296	6	7.9386	0.42176	6	14.3084	0.938096	6	17.3417	0.819269	6	18.9213	1.06678	6	10.6964	1.24944	6	8.33625	635.521	2.48	40	604.465	2.48	24
Q16543	378	44.44	5.24951	Hsp90 co-chaperone Cdc37 (Hsp90 chaperone protein kinase-targeting subunit) (p50Cdc37) - Homo sapiens (Human) - [CDC37_HUMAN]	15.08	63	1.11629	43	10.56	2.02704	43	17.4343	1.03106	43	14.6678	0.868019	43	17.3991	1.14205	43	15.3238	1.13261	43	13.6633	0.828503	43	15.4901	695.19	15.08	43	584.376	13.23	20
P04080	98	11.1326	7.56201	Cystatin-B (Stefin-B) (Liver thiol proteinase inhibitor) (CPI-B) - Homo sapiens (Human) - [CYTB_HUMAN]	31.63	63	1.5014	42	13.2237	0.460806	42	14.8504	0.433463	42	13.0007	0.636798	42	14.8896	0.800047	42	17.5114	0.911641	42	16.4288	0.855547	42	12.7314	551.073	31.63	42	542.696	31.63	21
P08865	295	32.8334	4.86865	40S ribosomal protein SA (p40) (34/67 kDa laminin receptor) (Colon carcinoma laminin-binding protein) (NEM/1CHD4) (Multidrug resistance-associated protein MGr1-Ag) - Homo sapiens (Human) - [RSSA_HUMAN]	12.54	63	0.827145	37	13.4491	0.889071	37	23.8698	0.874619	37	10.6907	0.693029	37	12.1222	0.869585	37	14.0653	0.643335	37	12.1508	0.648555	37	19.8068	1072.79	12.54	37	1197.01	8.47	26
Q9NYU2	1531	174.867	5.60498	UDP-glucose:glycoprotein glucosyltransferase 1 precursor (EC 2.4.1.-) (UDP-glucose ceramide glucosyltransferase-like 1) (UDP--Glc:glycoprotein glucosyltransferase) (HUGT1) - Homo sapiens (Human) - [UGGG1_HUMAN]	7.84	63	0.92592	35	28.2591	1.92113	35	29.3328	1.87518	35	36.6593	0.884891	35	19.0653	1.53869	35	39.5296	1.17303	35	18.5561	1.08653	35	32.3849	783.046	7.84	34	938.02	6.92	29
P11216	843	96.6345	6.85889	Glycogen phosphorylase, brain form (EC 2.4.1.1) - Homo sapiens (Human) - [PYGB_HUMAN]	11.86	63	1.10814	34	24.1409	0.808856	34	27.586	1.04594	34	27.5537	0.842385	34	34.2131	1.31565	34	32.5784	0.686246	34	32.3556	1.8913	34	35.6427	793.022	11.86	31	885.846	11.86	32
Q13765	215	23.3697	4.56396	Nascent polypeptide-associated complex subunit alpha (NAC-alpha) (Alpha-NAC) (Hom s 2.02) - Homo sapiens (Human) - [NACA_HUMAN]	25.58	63	0.835004	33	23.0141	1.68647	33	32.1713	1.62641	33	29.2841	1.274	33	23.8923	1.38042	33	27.3627	1.07324	33	23.5295	1.31746	33	33.3195	1125.74	25.58	33	869.035	13.02	30
P16930	419	46.3442	6.94678	Fumarylacetoacetase (EC 3.7.1.2) (Fumarylacetoacetate hydrolase) (Beta-diketonase) (FAA) - Homo sapiens (Human) - [FAAA_HUMAN]	7.88	63	1.06252	33	12.7593	0.729563	33	13.1354	1.10945	33	22.0077	1.19382	33	19.4899	0.626478	33	38.8631	1.74376	33	27.8268	1.40305	33	14.1631	1179.18	7.88	33	927.854	7.88	30
P52566	201	22.9736	5.21143	Rho GDP-dissociation inhibitor 2 (Rho GDI 2) (Rho-GDI beta) (Ly-GDI) - Homo sapiens (Human) - [GDIS_HUMAN]	26.87	62	1.13822	38	18.7201	1.63764	38	27.9998	1.25769	38	10.4961	1.37906	38	23.7706	1.5822	38	30.5319	0.899688	38	15.621	1.19518	38	19.0387	622.278	13.93	34	588.061	22.89	28
P31939	592	64.5753	6.7124	Bifunctional purine biosynthesis protein PURH [Includes: Phosphoribosylaminoimidazolecarboxamide formyltransferase (EC 2.1.2.3) (5-aminoimidazole-4-carboxamide ribonucleotide formyltransferase) (AICAR transformylase); IMP cyclohydrolase (EC 3.5.4.10) (Inosinicase) (IMP synthetase) (IMP cyclohydrolase) (ATIC)] - Homo sapiens (Human) - [PUR9_HUMAN]	7.6	62	0.787526	36	27.5891	0.815698	36	35.581	1.20294	35	54.729	0.890156	36	35.837	1.04901	36	35.6538	1.07827	36	43.2152	0.844698	36	33.7985	705.244	7.6	33	661.785	7.6	29
Q12931	704	80.0597	8.20654	Heat shock protein 75 kDa, mitochondrial precursor (HSP 75) (Tumor necrosis factor type 1 receptor-associated protein) (TRAP-1) (TNFR-associated protein 1) - Homo sapiens (Human) - [TRAP1_HUMAN]	9.52	62	0.824951	32	14.0868	1.10552	32	11.7	1.07555	32	10.6194	0.819266	32	13.7735	0.762924	32	10.037	1.07586	32	8.90136	0.783411	32	13.9663	699.532	5.4	32	835.239	9.52	30
Q02818	461	53.8463	5.24951	Nucleobindin-1 precursor (CALNUC) - Homo sapiens (Human) - [NUCB1_HUMAN]	17.35	61	1.15187	43	18.301	1.37587	43	66.1659	1.09128	43	73.2235	1.37051	43	62.6107	1.12858	43	63.3424	0.797471	43	57.4572	0.801101	43	44.3007	583.814	17.35	40	520.939	14.1	21
P01011	423	47.6205	5.51611	Alpha-1-antichymotrypsin precursor (ACT) [Contains: Alpha-1-antichymotrypsin His-Pro-less] - Homo sapiens (Human) - [AACT_HUMAN]	15.6	61	0.812619	41	25.838	0.331516	40	57.3928	0.734678	41	38.9408	1.65121	41	38.9685	0.51517	41	38.6061	0.754049	40	21.71	1.10922	41	26.066	562.512	15.6	32	709.658	15.6	29
Q9UL46	239	27.3443	5.57959	Proteasome activator complex subunit 2 (Proteasome activator 28-subunit beta) (PA28beta) (PA28b) (Activator of multicatalytic protease subunit 2) (11S regulator complex subunit beta) (REG-beta) - Homo sapiens (Human) - [PSME2_HUMAN]	28.45	61	0.927885	35	18.9393	1.23579	35	69.7226	0.870158	35	76.0678	1.17403	35	86.3139	1.14264	35	56.1734	0.918249	35	57.116	1.00632	35	62.5789	661.602	28.45	28	1359.94	18.41	33
Q07955	248	27.7278	10.3599	Splicing factor, arginine/serine-rich 1 (pre-mRNA-splicing factor SF2, P33 subunit) (Alternative-splicing factor 1) (ASF-1) - Homo sapiens (Human) - [SFRS1_HUMAN]	16.94	61	0.689424	34	21.6729	0.885909	34	99.1577	0.953082	34	94.5798	1.24326	34	90.8729	1.05578	34	97.0249	1.05799	34	98.1217	1.18038	34	95.9808	572.671	16.94	32	860.327	12.9	29
Q9UKK9	219	24.3122	4.94482	ADP-sugar pyrophosphatase (EC 3.6.1.13) (EC 3.6.1.-) (Nucleoside diphosphate-linked moiety X motif 5) (Nudix motif 5) (YSA1H) - Homo sapiens (Human) - [NUDT5_HUMAN]	31.51	61	0.948093	33	23.5277	1.13377	34	74.4609	1.30321	34	73.176	1.07974	34	63.4557	1.41798	34	67.63	1.16862	34	82.8932	1.24892	34	60.7027	1055.85	17.81	33	992.205	31.51	28
P46777	297	34.3407	9.71533	60S ribosomal protein L5 - Homo sapiens (Human) - [RL5_HUMAN]	4.38	61	1.33812	25	34.158	5.38277	25	70.3185	5.30235	25	68.8041	4.55663	25	67.6346	4.34636	25	79.6868	4.9071	25	76.3789	4.58669	25	75.3649	399.724	4.38	33	478.504	4.38	28
P30046	118	12.7037	7.29834	D-dopachrome decarboxylase (EC 4.1.1.84) (D-dopachrome tautomerase) (Phenylpyruvate tautomerase II) - Homo sapiens (Human) - [DOPD_HUMAN]	16.1	60	1.11088	42	5.8729	0.693639	42	6.74541	1.62455	42	11.9936	0.881919	42	6.84077	0.747773	42	7.05964	0.688611	42	9.87349	0.546903	42	8.4906	471.41	16.1	40	549.813	16.1	20
Q9Y383	392	46.4856	10.0083	Putative RNA-binding protein Luc7-like 2 - Homo sapiens (Human) - [LC7L2_HUMAN]	12.5	60	0.777328	42	21.4817	1.3425	42	18.1651	1.03518	42	18.1256	1.02695	42	14.2338	0.824593	42	11.3279	0.73159	42	10.9197	0.786719	42	20.9467	505.799	12.5	40	567.006	10.71	20
P33176	963	109.617	6.50732	Kinesin heavy chain (Ubiquitous kinesin heavy chain) (UKHC) - Homo sapiens (Human) - [KINH_HUMAN]	5.92	60	1.00044	34	27.5283	1.31897	34	37.2117	1.51042	34	29.285	1.19791	34	41.1312	0.821952	34	43.0782	1.30468	34	37.9148	0.931699	34	50.1333	727.223	5.92	39	799.226	4.57	21
P46782	204	22.8621	9.71533	40S ribosomal protein S5 - Homo sapiens (Human) - [RS5_HUMAN]	7.35	60	1.25352	33	19.1291	1.64817	33	32.53	1.39842	33	30.3843	1.3007	33	22.4421	1.837	33	27.3251	1.83611	33	27.7411	1.48208	33	20.3201	702.607	7.35	31	812.55	7.35	29
P36957	453	48.6094	8.83643	Dihydrolipoyllysine-residue succinyltransferase component of 2-oxoglutarate dehydrogenase complex, mitochondrial precursor (EC 2.3.1.61) (Dihydrolipoamide succinyltransferase component of 2-oxoglutarate dehydrogenase complex) (E2) (E2K) - Homo sapiens (Human) - [ODO2_HUMAN]	10.15	60	1.03616	32	20.965	1.42278	32	45.5467	1.29182	32	36.7627	0.884084	32	49.9241	1.19672	32	26.7066	0.841702	31	58.1576	0.942912	32	33.5187	1038.58	10.15	31	1127.62	7.06	29
P25398	132	14.5165	6.75635	40S ribosomal protein S12 - Homo sapiens (Human) - [RS12_HUMAN]	13.64	59	1.01815	42	4.87767	1.02797	42	7.68052	1.04266	42	8.64364	0.790212	42	5.71791	1.04862	42	9.48923	0.973463	42	8.11705	0.789691	42	7.44699	655.1	13.64	42	577.14	6.06	17
Q99497	189	19.8785	6.78564	Protein DJ-1 (Oncogene DJ1) - Homo sapiens (Human) - [PARK7_HUMAN]	60.32	59	0.858911	41	15.9702	0.658258	40	36.0609	1.32301	39	29.932	0.633249	40	41.6219	0.694966	40	41.9681	0.594621	40	38.9219	0.62443	40	50.6151	627.571	60.32	43	637.007	48.15	16
P38646	679	73.6348	6.16357	Stress-70 protein, mitochondrial precursor (75 kDa glucose-regulated protein) (GRP 75) (Peptide-binding protein 74) (PBP74) (Mortalin) (MOT) - Homo sapiens (Human) - [GRP75_HUMAN]	11.49	59	0.892079	36	32.1987	1.14394	36	55.5532	1.22807	36	70.7999	1.21767	36	58.5016	0.816116	36	56.8567	0.765374	36	56.9642	0.93325	36	65.6592	711.298	11.49	31	783.232	10.31	28
O43491	1005	112.519	5.43994	Band 4.1-like protein 2 (Generally expressed protein 4.1) (4.1G) - Homo sapiens (Human) - [E41L2_HUMAN]	4.38	59	1.02925	34	27.2526	0.92837	34	65.8554	0.618781	34	59.5515	0.692746	34	66.1055	1.91691	34	67.8651	1.02093	34	78.7511	1.03984	34	51.0264	948.164	4.38	34	668.73	4.38	25
P63244	317	35.0546	7.69385	Guanine nucleotide-binding protein subunit beta 2-like 1 (Guanine nucleotide-binding protein subunit beta-like protein 12.3) (Receptor of activated protein kinase C 1) (RACK1) (Receptor for activated C kinase) - Homo sapiens (Human) - [GBLP_HUMAN]	6.62	59	1.00273	31	6.25921	1.26364	31	22.547	1.2246	31	25.1312	1.2024	31	23.0013	1.48668	31	20.5325	1.57098	31	23.3774	1.22976	31	22.1677	589.594	6.62	31	462.967	3.15	28
P01860	290	32.3098	7.6499	Ig gamma-3 chain C region (Heavy chain disease protein) (HDC) - Homo sapiens (Human) - [IGHG3_HUMAN]	26.55	59	1.04762	25	26.7784	0.879799	25	17.1724	0.7445	25	16.8229	0.52223	24	30.3857	0.84376	25	15.4437	1.02406	25	20.997	2.01459	25	17.5281	463.253	24.14	44	531.941	15.86	15
O00151	329	36.049	7.02002	PDZ and LIM domain protein 1 (Elfin) (LIM domain protein CLP-36) (C-terminal LIM domain protein 1) - Homo sapiens (Human) - [PDLI1_HUMAN]	15.81	59	0.830066	24	38.2476	0.907396	27	33.7869	1.82337	26	46.6582	0.974208	26	18.0626	1.12887	26	22.8343	1.04637	27	18.433	1.03581	26	36.612	713.905	15.81	33	1232.55	12.46	26
Q9UQ80	394	43.7592	6.55127	Proliferation-associated protein 2G4 (Cell cycle protein p38-2G4 homolog) (hG4-1) (ErbB3-binding protein 1) - Homo sapiens (Human) - [PA2G4_HUMAN]	6.35	58	0.970842	37	6.43578	0.830528	37	14.8688	0.728901	37	21.8817	0.906848	37	21.6403	0.60301	37	20.8149	0.742681	37	20.7249	0.525884	37	22.2215	787.415	6.35	40	380.039	6.35	18
Q07065	602	65.9827	5.92236	Cytoskeleton-associated protein 4 (63 kDa membrane protein) (p63) - Homo sapiens (Human) - [CKAP4_HUMAN]	8.47	58	0.706831	32	32.151	0.786431	32	28.5813	0.392566	32	49.4769	0.996418	32	20.9461	0.663296	32	38.8184	0.464412	32	60.8777	0.398359	32	68.8027	625.035	8.47	31	722.76	7.48	27
Q00796	357	38.2718	7.97217	Sorbitol dehydrogenase (EC 1.1.1.14) (L-iditol 2-dehydrogenase) - Homo sapiens (Human) - [DHSO_HUMAN]	18.49	57	0.982163	35	33.1907	1.11964	35	33.8599	1.51562	35	62.692	1.28718	35	53.2039	0.884331	35	20.389	1.19944	35	43.9098	2.32074	35	72.9006	413.1	18.49	29	849.223	15.97	28
O60506	623	69.5596	8.5874	Heterogeneous nuclear ribonucleoprotein Q (hnRNP Q) (hnRNP-Q) (Synaptotagmin-binding, cytoplasmic RNA-interacting protein) (Glycine- and tyrosine-rich RNA-binding protein) (GRY-RBP) (NS1-associated protein 1) - Homo sapiens (Human) - [HNRPQ_HUMAN]	13.48	57	1.4241	24	23.7423	0.941528	24	33.7385	0.898499	24	31.9709	1.00639	24	37.884	1.61547	24	45.4095	1.85746	24	43.4151	1.39458	24	44.8735	607.007	12.2	29	800.253	11.4	28
P35241	583	68.5214	6.3667	Radixin - Homo sapiens (Human) - [RADI_HUMAN]	18.7	57	1.26161	21	9.86969	1.33568	21	43.3534	0.677402	21	32.9823	1.0835	21	42.7328	1.12828	21	37.6677	1.08249	21	21.2676	1.1775	21	40.7385	581.953	18.7	33	658.104	15.95	24
P01861	327	35.9179	7.35693	Ig gamma-4 chain C region - Homo sapiens (Human) - [IGHG4_HUMAN]	29.97	57	1.03998	15	40.172	1.14048	15	58.1685	0.808704	15	70.0834	1.00291	15	60.4717	3.37053	15	72.4424	2.04493	15	77.3217	0.249041	15	48.8202	381.821	27.83	29	828.927	29.97	28
Q9NTK5	396	44.7153	7.81104	Putative GTP-binding protein 9 - Homo sapiens (Human) - [GTPB9_HUMAN]	16.67	56	1.0431	32	10.5144	1.6723	32	27.5478	1.29324	32	34.0917	0.999642	32	23.0099	0.803099	32	21.1093	0.796654	32	18.2959	0.693269	32	28.2194	773.316	16.67	30	749.364	16.67	26
P35573	1532	174.652	6.75635	Glycogen debranching enzyme (Glycogen debrancher) [Includes: 4-alpha-glucanotransferase (EC 2.4.1.25) (Oligo-1,4-1,4-glucantransferase); Amylo-alpha-1,6-glucosidase (EC 3.2.1.33) (Amylo-1,6-glucosidase) (Dextrin 6-alpha-D-glucosidase)] - Homo sapiens (Human) - [GDE_HUMAN]	8.16	56	1.17627	31	36.3553	1.33433	33	66.3643	0.826697	33	42.0949	0.904547	33	54.9809	0.815969	33	37.5148	6.01913	24	51.948	0.831064	33	26.2987	613.734	6.66	28	657.163	7.7	28
O14980	1071	123.306	6.06201	Exportin-1 (Exp1) (Chromosome region maintenance 1 protein homolog) - Homo sapiens (Human) - [XPO1_HUMAN]	7.28	56	1.26855	31	17.0187	1.48142	31	32.0482	1.42191	31	27.2369	1.36242	31	26.5519	1.34077	31	21.8517	1.72625	31	27.3146	1.43513	31	21.9282	664.172	6.35	30	799.442	6.72	26
Q13938	189	20.9543	4.89404	Calcyphosin (Calcyphosine) - Homo sapiens (Human) - [CAYP1_HUMAN]	14.81	56	1.42198	28	52.1526	2.65171	28	83.7423	1.01131	28	41.63	0.666617	28	33.6078	3.13597	28	104.253	1.51601	28	60.9253	0.607158	28	16.8505	896.053	14.81	28	1230.01	14.81	28
Q99715	3063	332.988	5.51611	Collagen alpha-1(XII) chain precursor - Homo sapiens (Human) - [COCA1_HUMAN]	2.78	55	0.933994	35	22.3226	1.41417	35	57.1987	0.691464	35	30.5229	4.15047	35	83.4494	0.607849	35	46.6539	1.68234	35	64.3982	0.647778	35	26.195	839.24	2.38	32	616.1	2.78	23
P09467	338	36.7908	6.99072	Fructose-1,6-bisphosphatase 1 (EC 3.1.3.11) (D-fructose-1,6-bisphosphate 1-phosphohydrolase 1) (FBPase 1) - Homo sapiens (Human) - [F16P1_HUMAN]	26.04	55	0.645377	33	34.473	1.03086	33	21.4228	0.86261	33	21.1766	1.12837	33	17.5738	0.343874	33	59.2548	0.523167	33	46.4421	0.629254	33	37.4693	779.933	26.04	33	612.629	21.6	22
P15090	132	14.7095	7.13721	Fatty acid-binding protein, adipocyte (AFABP) (Adipocyte lipid-binding protein) (ALBP) (A-FABP) - Homo sapiens (Human) - [FABPA_HUMAN]	35.61	55	0.859289	31	18.1059	0.300381	30	19.3152	0.200443	29	45.972	2.57737	31	34.5824	1.0036	31	12.8578	0.63122	31	12.6603	1.52801	31	17.9428	512.445	35.61	28	798.729	24.24	27
P78347	998	112.346	6.39209	General transcription factor II-I (GTFII-I) (TFII-I) (Bruton tyrosine kinase-associated protein 135) (BTK-associated protein 135) (BAP-135) (SRF-Phox1-interacting protein) (SPIN) (Williams-Beuren syndrome chromosome region 6 protein) - Homo sapiens (Human) - [GTF2I_HUMAN]	8.82	55	0.6607	31	34.6995	2.08618	31	61.7903	1.15306	31	52.9687	1.76988	31	65.863	1.03137	31	49.5895	1.20252	31	60.2878	0.578235	31	62.693	606.415	8.02	25	796.721	7.92	30
Q96I99	432	46.4814	6.39209	Succinyl-CoA ligase [GDP-forming] beta-chain, mitochondrial precursor (EC 6.2.1.4) (Succinyl-CoA synthetase, betaG chain) (SCS-betaG) (GTP-specific succinyl-CoA synthetase subunit beta) - Homo sapiens (Human) - [SUCB2_HUMAN]	17.13	55	1.12699	29	23.9601	1.79648	29	35.2071	1.67532	29	46.5444	2.36012	29	44.0588	1.38467	29	35.3108	0.785541	29	55.0558	1.34866	29	42.3234	760.458	17.13	29	968.417	15.51	26
Q92616	2671	292.558	7.43018	GCN1-like protein 1 (HsGCN1) - Homo sapiens (Human) - [GCN1L_HUMAN]	2.81	55	0.870213	29	32.7716	0.99655	29	28.4993	0.969664	29	37.3749	1.22896	29	25.834	0.913097	29	31.3506	1.83767	29	31.2829	1.10421	29	36.8072	595.628	2.62	27	878.44	2.47	28
P31947	248	27.7567	4.7417	14-3-3 protein sigma (Stratifin) (Epithelial cell marker protein 1) - Homo sapiens (Human) - [1433S_HUMAN]	25.81	55	0.865733	3	36.3452	0.677844	3	49.6873	0.480046	3	79.2493	0.763401	3	57.8587	0.589855	3	50.2028	0.470745	3	22.4592	0.482433	3	5.91429	411.829	15.32	24	919.885	21.37	31
P25789	261	29.4652	7.72314	Proteasome subunit alpha type 4 (EC 3.4.25.1) (Proteasome component C9) (Macropain subunit C9) (Multicatalytic endopeptidase complex subunit C9) (Proteasome subunit L) - Homo sapiens (Human) - [PSA4_HUMAN]	21.46	54	1.20804	41	7.54076	0.982418	41	10.6105	0.99122	41	10.0872	0.659592	41	11.1759	0.986841	41	9.5319	1.13092	41	10.5216	0.947061	41	9.25303	671.638	21.46	40	509.139	21.46	14
Q14315	2725	290.778	6.01123	Filamin-C (Gamma-filamin) (Filamin-2) (Protein FLNc) (Actin-binding-like protein) (ABP-L) (ABP-280-like protein) - Homo sapiens (Human) - [FLNC_HUMAN]	2.79	54	1.10305	9	24.8637	1.07606	9	6.05812	0.640434	9	25.2353	0.780594	9	16.0688	1.85669	9	21.4573	1.82671	9	14.7962	1.63171	9	14.6476	488.265	2.79	34	590.223	2.28	20
P22234	425	47.0491	7.2251	Multifunctional protein ADE2 [Includes: Phosphoribosylaminoimidazole-succinocarboxamide synthase (EC 6.3.2.6) (SAICAR synthetase); Phosphoribosylaminoimidazole carboxylase (EC 4.1.1.21) (AIR carboxylase) (AIRC)] - Homo sapiens (Human) - [PUR6_HUMAN]	7.53	53	0.704643	42	15.05	0.611946	42	10.5097	1.02337	42	7.56772	0.815323	42	10.5941	0.601305	41	10.5083	0.781534	42	6.47582	0.477908	42	23.7008	281.964	4.24	35	460.994	7.53	18
Q16658	493	54.4961	7.23975	Fascin (Singed-like protein) (55 kDa actin-bundling protein) (p55) - Homo sapiens (Human) - [FSCN1_HUMAN]	19.07	53	0.787716	37	12.7965	0.755581	37	13.5777	0.640665	37	14.9067	0.501044	37	12.3384	1.80062	37	11.7177	1.0434	37	10.9036	0.849822	37	12.3574	338.926	18.05	23	477.845	10.34	30
O95433	338	38.2503	5.52881	Activator of 90 kDa heat shock protein ATPase homolog 1 (AHA1) (p38) - Homo sapiens (Human) - [AHSA1_HUMAN]	20.41	53	1.04741	36	8.62988	1.49778	37	69.5796	1.60833	37	72.4517	1.13025	37	63.4046	1.21186	37	64.8428	1.11581	37	73.8445	0.85561	37	66.7383	575.427	20.41	37	364.323	11.83	16
O95865	285	29.6255	6.01123	NG,NG-dimethylarginine dimethylaminohydrolase 2 (EC 3.5.3.18) (Dimethylargininase-2) (Dimethylarginine dimethylaminohydrolase 2) (DDAHII) (DDAH-2) (S-phase protein) (Protein G6a) - Homo sapiens (Human) - [DDAH2_HUMAN]	31.93	53	0.810251	33	38.5168	1.09239	33	34.7524	0.608751	33	8.27043	0.565598	33	28.6436	0.879751	33	35.0492	0.869577	33	25.8153	0.924307	33	29.0152	574.077	17.54	33	570.907	26.32	20
Q13813	2472	284.364	5.35107	Spectrin alpha chain, brain (Spectrin, non-erythroid alpha chain) (Alpha-II spectrin) (Fodrin alpha chain) - Homo sapiens (Human) - [SPTA2_HUMAN]	4.65	53	0.854848	33	19.0477	0.750301	33	37.9516	0.873133	33	39.7176	1.0033	33	33.3216	1.34981	33	36.2884	1.16322	33	32.7167	1.64526	33	33.6818	647.439	4.65	32	606.533	3.76	21
P30837	517	57.2022	6.80029	Aldehyde dehydrogenase X, mitochondrial precursor (EC 1.2.1.3) (Aldehyde dehydrogenase family 1 member B1) (ALDH class 2) - Homo sapiens (Human) - [AL1B1_HUMAN]	7.93	53	1.32344	32	13.0483	1.04957	32	46.2567	0.912444	32	55.7545	0.849717	32	58.5471	1.04804	32	45.202	1.58948	32	57.3871	0.850056	32	58.3648	754.409	7.93	33	576.018	5.61	20
P61160	394	44.7322	6.7417	Actin-like protein 2 (Actin-related protein 2) - Homo sapiens (Human) - [ARP2_HUMAN]	12.94	52	1.2378	46	12.0584	1.00334	46	14.3762	0.88671	46	12.211	0.865481	46	16.3966	1.02372	46	18.8784	0.865331	46	16.4075	0.825574	46	16.0045	592.853	12.94	49	134.14	1.52	3
Q16881	499	54.6719	6.46826	Thioredoxin reductase 1, cytoplasmic precursor (EC 1.8.1.9) (TR) (TR1) - Homo sapiens (Human) - [TRXR1_HUMAN]	6.81	52	1.02188	34	6.42333	0.756256	35	17.8286	1.03719	35	13.6931	0.857159	35	10.1299	0.759545	35	13.7288	0.747578	35	7.15004	0.668286	35	16.0043	899.999	6.81	33	801.213	6.81	19
Q14203	1278	141.607	5.80811	Dynactin-1 (150 kDa dynein-associated polypeptide) (DP-150) (DAP-150) (p150-glued) (p135) - Homo sapiens (Human) - [DYNA_HUMAN]	5.63	52	0.955975	30	9.14336	1.20574	30	23.9581	1.04309	30	23.7498	0.930561	30	21.344	0.880984	30	25.7926	1.23353	30	22.5596	0.994082	30	19.1195	552.864	5.63	31	744.328	4.93	21
O75083	606	66.1519	6.65381	WD repeat protein 1 (Actin-interacting protein 1) (AIP1) (NORI-1) - Homo sapiens (Human) - [WDR1_HUMAN]	15.84	52	1.23441	28	38.4883	1.15034	28	38.5999	1.0574	28	44.0105	1.17835	28	44.915	1.14356	28	38.4456	1.50657	28	43.9462	1.31957	28	34.4193	773.657	10.4	28	779.756	14.36	24
P35555	2871	312.098	4.93213	Fibrillin-1 precursor - Homo sapiens (Human) - [FBN1_HUMAN]	1.78	52	0.839989	26	16.0774	0.900229	26	47.7245	0.778887	26	70.7784	5.60697	24	66.2513	1.53062	26	59.8888	2.07425	26	56.6424	1.66587	26	56.9187	659.027	1.78	26	696.757	1.78	26
P54578	494	56.033	5.30029	Ubiquitin carboxyl-terminal hydrolase 14 (EC 3.1.2.15) (Ubiquitin thioesterase 14) (Ubiquitin-specific-processing protease 14) (Deubiquitinating enzyme 14) - Homo sapiens (Human) - [UBP14_HUMAN]	22.06	52	0.992286	25	21.6131	1.11642	26	29.4669	1.48223	26	45.8225	1.40677	26	40.742	0.710278	25	27.5425	0.789164	23	17.1324	0.672835	26	50.0081	975.398	22.06	27	1038.16	19.84	25
P09972	364	39.4312	6.87354	Fructose-bisphosphate aldolase C (EC 4.1.2.13) (Brain-type aldolase) - Homo sapiens (Human) - [ALDOC_HUMAN]	29.12	52	1.62108	19	50.5997	1.7907	19	30.7062	1.50049	19	33.3503	1.65956	19	28.3467	2.05435	19	50.6481	2.56033	19	53.3383	1.70423	19	54.9548	591.497	21.7	33	749.015	25.27	19
Q15276	862	99.2294	5.0083	Rab GTPase-binding effector protein 1 (Rabaptin-5) (Rabaptin-5alpha) (Rabaptin-4) (Renal carcinoma antigen NY-REN-17) - Homo sapiens (Human) - [RABE1_HUMAN]	10.79	51	0.686132	39	27.0379	1.62779	39	50.0018	0.978768	39	39.3725	0.592239	39	49.8017	0.517236	39	54.6886	0.552418	39	55.6072	0.891157	39	56.0636	642.357	10.79	37	474.681	7.54	14
P02760	352	38.974	6.25244	AMBP protein precursor [Contains: Alpha-1-microglobulin (Protein HC) (Complex-forming glycoprotein heterogeneous in charge) (Alpha-1 microglycoprotein); Inter-alpha-trypsin inhibitor light chain (ITI-LC) (Bikunin) (HI-30)] - Homo sapiens (Human) - [AMBP_HUMAN]	19.6	51	0.675071	33	31.335	0.582174	33	17.5874	0.674959	32	16.2227	1.10225	33	55.8462	0.995005	32	28.6005	0.825663	33	14.5554	1.35065	33	57.2367	484.298	19.6	30	1000.39	19.6	21
P55060	971	110.346	5.77002	Exportin-2 (Exp2) (Importin-alpha re-exporter) (Chromosome segregation 1-like protein) (Cellular apoptosis susceptibility protein) - Homo sapiens (Human) - [XPO2_HUMAN]	10.4	51	1.43826	33	28.7898	1.29114	33	34.6877	0.862238	33	27.9409	0.649592	33	39.4385	0.763829	33	25.179	0.920117	33	26.8073	0.872852	33	25.6836	582.681	10.4	35	505.379	7.42	16
O75643	2136	244.353	6.06201	U5 small nuclear ribonucleoprotein 200 kDa helicase (EC 3.6.1.-) (U5 snRNP-specific 200 kDa protein) (U5-200KD) (Activating signal cointegrator 1 complex subunit 3-like 1) (BRR2 homolog) - Homo sapiens (Human) - [U520_HUMAN]	7.44	51	0.979965	30	19.2849	0.927253	30	29.9382	1.06739	30	37.9639	1.29372	30	26.8388	1.23479	30	22.8602	1.00611	30	23.738	0.926494	30	16.9012	777.174	6.6	24	861.654	5.66	27
P07585	359	39.7218	8.54346	Decorin precursor (Bone proteoglycan II) (PG-S2) (PG40) - Homo sapiens (Human) - [PGS2_HUMAN]	5.29	51	0.904115	29	6.18786	0.484114	29	9.37535	0.526869	29	7.40967	1.09187	29	7.11871	0.657778	29	9.84415	0.628779	29	8.8307	0.678806	29	9.3338	538.051	5.29	26	655.731	5.29	25
Q9NUQ9	324	36.7246	6.06201	Protein FAM49B (L1) - Homo sapiens (Human) - [FA49B_HUMAN]	17.59	51	0.725343	28	25.6893	1.42602	29	70.7438	1.67374	29	59.8864	1.0402	29	46.8616	1.48025	29	51.7625	1.28829	29	53.1787	1.12364	29	48.4499	942.787	17.59	28	962.018	10.49	23
P09874	1014	113.012	8.88037	Poly [ADP-ribose] polymerase 1 (EC 2.4.2.30) (PARP-1) (ADPRT) (NAD(+) ADP-ribosyltransferase 1) (Poly[ADP-ribose] synthetase 1) - Homo sapiens (Human) - [PARP1_HUMAN]	5.92	51	0.89655	27	19.7149	1.179	27	19.3571	1.66999	27	33.2674	0.876531	27	25.1114	0.759013	27	17.0013	0.864259	27	22.1851	0.819414	27	20.4912	631.95	5.92	24	935.881	5.92	27
O00232	456	52.8706	7.6499	26S proteasome non-ATPase regulatory subunit 12 (26S proteasome regulatory subunit p55) - Homo sapiens (Human) - [PSD12_HUMAN]	25	50	1.05246	30	13.2119	1.1957	30	66.5191	1.36566	30	60.0195	0.977115	30	59.1075	1.26791	30	69.1377	1.51082	30	63.931	1.13101	30	63.0464	449.991	21.05	22	868.738	22.15	28
Q9NY33	737	82.5378	5.09717	Dipeptidyl-peptidase 3 (EC 3.4.14.4) (Dipeptidyl-peptidase III) (DPP III) (Dipeptidyl aminopeptidase III) (Dipeptidyl arylamidase III) - Homo sapiens (Human) - [DPP3_HUMAN]	23.47	50	0.997151	26	24.5198	1.26135	26	70.5488	1.08284	26	45.3361	0.99924	26	61.175	0.997769	26	48.9567	1.3574	26	66.4243	1.14471	26	43.7248	496.326	18.18	26	868.807	21.03	24
Q00839	824	90.423	5.99854	Heterogeneous nuclear ribonucleoprotein U (hnRNP U) (Scaffold attachment factor A) (SAF-A) (p120) (pp120) - Homo sapiens (Human) - [HNRPU_HUMAN]	11.04	50	1.0934	26	12.7765	0.881133	27	16.7625	0.811349	27	15.7034	0.977308	27	26.1731	0.996312	27	19.1413	1.18591	27	15.511	0.973331	27	30.4516	642.742	11.04	27	504.961	6.55	23
Q7Z6Z7	4374	481.589	5.22412	HECT, UBA and WWE domain-containing protein 1 (EC 6.3.2.-) (E3 ubiquitin protein ligase URE-B1) (Mcl-1 ubiquitin ligase E3) (Mule) (ARF-binding protein 1) (ARF-BP1) - Homo sapiens (Human) - [HUWE1_HUMAN]	3.04	50	1.014	26	18.1454	1.36588	26	38.1783	1.06176	26	33.79	0.903147	26	26.0422	0.883865	26	27.7137	1.28559	26	28.1253	0.767233	26	20.3336	469.067	2.08	25	543.779	3.04	25
P27695	318	35.5322	8.11865	DNA-(apurinic or apyrimidinic site) lyase (EC 4.2.99.18) (AP endonuclease 1) (APEX nuclease) (APEN) (REF-1 protein) - Homo sapiens (Human) - [APEX1_HUMAN]	15.09	49	0.864269	29	24.6806	0.964022	29	22.4893	1.12129	29	16.4793	1.09788	29	18.2567	1.10899	29	16.6694	0.898655	29	54.2212	0.870694	29	16.4963	841.761	15.09	30	696.021	10.06	19
P53041	499	56.8423	6.27783	Serine/threonine-protein phosphatase 5 (EC 3.1.3.16) (PP5) (Protein phosphatase T) (PP-T) (PPT) - Homo sapiens (Human) - [PPP5_HUMAN]	12.83	49	0.939365	26	24.001	1.25755	26	59.7396	1.82976	26	65.3858	1.57718	26	62.0771	1.27932	26	55.5851	1.56285	26	48.461	1.24913	26	44.95	637.408	12.83	25	901	12.83	24
P30050	165	17.8075	9.42236	60S ribosomal protein L12 - Homo sapiens (Human) - [RL12_HUMAN]	21.21	49	0.972257	24	24.2533	0.888006	25	51.3768	0.839	25	52.4661	1.04369	25	54.0424	1.22414	25	41.5777	1.08137	25	86.1452	0.880964	25	36.9963	643.767	21.21	26	874.077	21.21	23
Q14011	172	18.6367	9.51025	Cold-inducible RNA-binding protein (Glycine-rich RNA-binding protein CIRP) (A18 hnRNP) - Homo sapiens (Human) - [CIRBP_HUMAN]	20.35	49	0.865497	22	5.33222	0.293958	23	9.30283	0.276079	23	12.9875	0.38679	23	13.4128	0.443157	23	8.46075	0.532849	23	11.9588	0.660367	23	15.7979	626.326	20.35	25	735.56	20.35	24
P11766	374	39.6984	7.48877	Alcohol dehydrogenase class 3 chi chain (EC 1.1.1.1) (Alcohol dehydrogenase class III chi chain) (S-(hydroxymethyl)glutathione dehydrogenase) (EC 1.1.1.284) (Glutathione-dependent formaldehyde dehydrogenase) (FDH) - Homo sapiens (Human) - [ADHX_HUMAN]	6.68	48	1.11368	38	4.88441	0.882704	38	9.19581	1.02657	38	12.3594	0.470309	38	10.6017	1.52101	38	13.7614	1.48533	38	12.3529	1.1076	38	11.1429	496.685	6.68	36	414.22	6.68	12
P61158	418	47.341	5.88428	Actin-like protein 3 (Actin-related protein 3) - Homo sapiens (Human) - [ARP3_HUMAN]	16.03	48	0.975159	30	25.1242	0.866255	31	35.4109	0.895639	31	20.9017	0.82383	31	31.5615	0.962888	31	26.6312	0.998309	31	25.8	0.849878	31	30.5435	297.777	12.68	25	698.996	11	23
P54727	409	43.1446	4.84326	UV excision repair protein RAD23 homolog B (hHR23B) (XP-C repair-complementing complex 58 kDa protein) (p58) - Homo sapiens (Human) - [RD23B_HUMAN]	17.6	48	0.867297	29	10.4625	1.50931	29	48.4144	1.57127	29	48.1949	1.3947	29	46.3643	1.02602	29	30.6578	0.875559	29	29.262	0.973085	29	33.9585	649.71	10.02	29	561.197	17.6	19
P20591	662	75.4872	5.8335	Interferon-induced GTP-binding protein Mx1 (Interferon-regulated resistance GTP-binding protein MxA) (Interferon-induced protein p78) (IFI-78K) - Homo sapiens (Human) - [MX1_HUMAN]	7.55	48	1.78533	27	65.212	0.617972	27	23.5461	0.908588	27	19.5702	0.55476	27	25.041	1.80238	27	28.9153	2.53765	27	30.0733	4.2325	27	46.3434	662.081	6.8	32	418.771	4.53	16
P36871	562	61.4105	6.75635	Phosphoglucomutase-1 (EC 5.4.2.2) (Glucose phosphomutase 1) (PGM 1) - Homo sapiens (Human) - [PGM1_HUMAN]	11.92	48	1.2132	26	13.9695	1.06832	26	46.6317	0.990187	26	44.1619	1.36681	26	37.3694	1.32096	26	41.0149	1.28467	26	56.6795	1.02536	26	59.064	641.039	11.92	26	642.916	11.92	22
O95994	175	19.9666	8.99756	Anterior gradient protein 2 homolog precursor (Secreted cement gland protein XAG-2 homolog) (AG-2 protein) (hAG-2) (HPC8) - Homo sapiens (Human) - [AGR2_HUMAN]	42.29	48	0.931714	25	22.1746	1.46203	25	31.1429	1.15821	25	30.4704	2.77128	25	41.2562	0.419452	23	34.5297	0.640112	25	37.1343	0.949112	25	36.4141	521.754	42.29	24	663.736	36	24
P12270	2349	265.441	5.05908	Nucleoprotein TPR - Homo sapiens (Human) - [TPR_HUMAN]	5.92	48	1.10785	25	11.8701	1.94982	25	44.7592	2.00643	25	28.2801	1.95027	25	33.9596	1.83041	25	31.456	1.80332	25	34.7417	1.64634	25	32.8004	523.626	5.53	25	593.307	4.85	23
P04179	222	24.7066	8.25049	Superoxide dismutase [Mn], mitochondrial precursor (EC 1.15.1.1) - Homo sapiens (Human) - [SODM_HUMAN]	29.28	47	1.43046	41	8.85544	1.81901	41	10.0934	0.531244	41	8.75769	0.57909	41	7.68972	1.68218	41	10.1068	1.3164	41	11.5019	2.51278	41	9.74319	441.551	29.28	41	465.118	9.46	6
P50991	539	57.8878	7.82568	T-complex protein 1 subunit delta (TCP-1-delta) (CCT-delta) (Stimulator of TAR RNA-binding) - Homo sapiens (Human) - [TCPD_HUMAN]	22.45	47	0.985125	36	23.9838	1.20812	32	68.4577	1.02702	34	92.4499	0.981748	36	87.9147	0.933426	35	89.9916	0.902971	36	74.5827	0.759657	36	85.4323	334.032	17.07	33	439.448	13.91	14
P59998	168	19.6543	8.42627	Actin-related protein 2/3 complex subunit 4 (ARP2/3 complex 20 kDa subunit) (p20-ARC) - Homo sapiens (Human) - [ARPC4_HUMAN]	8.93	47	1.22766	33	8.8325	2.10706	33	19.899	1.68521	33	15.8304	1.9295	33	17.6085	2.09015	33	16.6345	1.99483	33	14.0401	1.93095	33	10.6668	480.371	8.93	33	318.088	4.17	14
Q9H4A4	650	72.5495	5.74463	Aminopeptidase B (EC 3.4.11.6) (Ap-B) (Arginyl aminopeptidase) (Arginine aminopeptidase) - Homo sapiens (Human) - [AMPB_HUMAN]	12.92	47	0.972516	31	12.9392	2.18779	31	22.7852	3.90682	31	31.6185	1.284	31	21.6107	1.34649	31	25.5041	1.50635	31	26.0996	1.8545	31	24.1969	471.068	10	29	505.485	9.69	18
O43852	315	37.0835	4.64014	Calumenin precursor (Crocalbin) (IEF SSP 9302) - Homo sapiens (Human) - [CALU_HUMAN]	20.95	47	1.31871	30	20.966	1.72468	30	25.3517	0.806538	30	30.8931	0.951862	30	30.385	1.44491	30	27.4025	0.721815	30	27.7817	0.618849	30	28.8583	306.956	20.95	27	533.965	11.11	20
O75822	258	29.0445	4.83057	Eukaryotic translation initiation factor 3 subunit 1 (eIF-3 alpha) (eIF3 p35) (eIF3j) - Homo sapiens (Human) - [IF31_HUMAN]	15.12	47	1.10335	30	6.62039	1.00434	30	13.135	1.30593	30	19.4439	1.06282	30	11.632	0.880206	30	12.7696	0.72854	30	16.6485	0.815823	30	15.8185	566.737	15.12	29	709.045	15.12	18
P23284	208	22.728	9.31982	Peptidyl-prolyl cis-trans isomerase B precursor (EC 5.2.1.8) (PPIase) (Rotamase) (Cyclophilin B) (S-cyclophilin) (SCYLP) (CYP-S1) - Homo sapiens (Human) - [PPIB_HUMAN]	21.15	47	0.953631	29	8.41507	1.51769	29	16.4835	0.875202	29	13.9183	1.36823	29	16.4355	1.21466	29	12.7593	1.19782	29	14.1098	0.670326	29	11.308	600.42	21.15	40	368.992	8.17	7
Q9NSE4	1012	113.719	7.1958	Isoleucyl-tRNA synthetase, mitochondrial precursor (EC 6.1.1.5) (Isoleucine--tRNA ligase) (IleRS) - Homo sapiens (Human) - [SYIM_HUMAN]	6.62	47	0.98275	28	21.7132	1.10112	28	30.4296	1.65271	28	28.0223	0.715887	28	25.426	0.515362	28	24.7236	0.669011	28	25.8018	0.920209	28	24.7664	591.535	6.62	27	572.861	6.62	20
P19823	946	106.37	6.85889	Inter-alpha-trypsin inhibitor heavy chain H2 precursor (ITI heavy chain H2) (Inter-alpha-inhibitor heavy chain 2) (Inter-alpha-trypsin inhibitor complex component II) (Serum-derived hyaluronan-associated protein) (SHAP) - Homo sapiens (Human) - [ITIH2_HUMAN]	4.76	47	1.59142	27	4.17239	0.800692	27	5.77668	0.469579	27	7.83017	1.03187	27	4.5826	1.84355	27	8.82095	1.33114	27	7.90579	1.14927	27	7.23444	363.622	3.17	28	346.832	3.91	19
P23396	243	26.6714	9.65674	40S ribosomal protein S3 - Homo sapiens (Human) - [RS3_HUMAN]	25.1	47	0.942327	25	18.8305	1.31521	26	40.9138	1.5836	26	62.0104	1.51544	26	51.8063	1.54533	26	26.4272	1.82684	26	50.6549	1.53778	26	55.6048	528.712	25.1	24	764.05	25.1	23
P50895	628	67.3626	5.80811	Lutheran blood group glycoprotein precursor (B-CAM cell surface glycoprotein) (Auberger B antigen) (F8/G253 antigen) (CD239 antigen) - Homo sapiens (Human) - [LU_HUMAN]	10.19	47	0.862281	25	53.3652	0.491859	25	34.5918	0.421542	25	27.7395	1.14315	25	52.3928	0.469651	25	35.9852	0.65627	25	39.3067	1.16972	25	37.5788	482.131	10.19	23	726.605	10.19	24
Q15181	289	32.6392	5.85889	Inorganic pyrophosphatase (EC 3.6.1.1) (Pyrophosphate phospho-hydrolase) (PPase) - Homo sapiens (Human) - [IPYR_HUMAN]	22.49	47	1.01752	24	12.8106	2.03658	25	41.7279	3.04637	25	58.2082	1.45385	25	55.1839	1.64013	25	57.835	1.53173	25	63.5158	1.28781	25	44.3659	486.631	22.49	24	485.499	22.49	23
Q07812	192	21.1708	5.22412	Apoptosis regulator BAX, membrane isoform alpha - Homo sapiens (Human) - [BAXA_HUMAN]	5.73	47	1.15386	24	15.6126	0.86307	24	25.9533	1.30731	24	24.7691	0.928406	24	19.7744	0.848206	24	26.7552	0.916556	24	29.1858	0.991244	24	20.9804	813.733	5.73	24	606.135	5.73	23
Q01082	2364	274.439	5.56689	Spectrin beta chain, brain 1 (Spectrin, non-erythroid beta chain 1) (Beta-II spectrin) (Fodrin beta chain) - Homo sapiens (Human) - [SPTB2_HUMAN]	5.16	46	0.973467	32	26.7749	0.800342	32	58.7075	1.04336	32	37.0864	1.44114	32	48.9031	1.87098	32	34.9768	1.72204	32	38.66	2.65013	32	39.1909	467.96	5.16	29	567.393	3.85	17
P48147	710	80.712	5.79541	Prolyl endopeptidase (EC 3.4.21.26) (Post-proline cleaving enzyme) (PE) - Homo sapiens (Human) - [PPCE_HUMAN]	7.32	46	1.26658	30	10.0467	1.19932	30	11.7456	0.788354	30	5.86205	0.753435	30	11.4889	1.33722	30	12.5268	1.21981	30	9.27036	0.708099	30	8.14014	444.398	7.32	28	553.058	3.8	18
Q03154	408	45.856	6.17627	Aminoacylase-1 (EC 3.5.1.14) (N-acyl-L-amino-acid amidohydrolase) (ACY-1) - Homo sapiens (Human) - [ACY1_HUMAN]	11.52	46	1.57461	29	29.3791	0.601474	29	18.1553	1.66786	29	14.9924	1.27774	29	20.8419	0.745955	29	20.9446	1.68768	29	21.5206	0.656968	29	22.9246	505.175	11.52	25	465.68	11.52	21
P09211	210	23.341	5.64307	Glutathione S-transferase P (EC 2.5.1.18) (GST class-pi) (GSTP1-1) - Homo sapiens (Human) - [GSTP1_HUMAN]	50.48	46	0.929726	27	24.5131	1.57435	26	55.6816	0.888737	27	31.6795	0.921119	27	28.3165	1.85443	27	65.4616	1.35854	27	47.1967	1.40649	27	43.4279	594.232	50.48	25	837.292	29.05	21
P46781	194	22.5776	10.6528	40S ribosomal protein S9 - Homo sapiens (Human) - [RS9_HUMAN]	19.59	46	1.56917	27	19.2536	1.51354	28	18.2669	1.29785	27	11.4547	1.48304	27	13.5932	1.91647	27	16.5545	1.77057	28	20.3607	1.56149	28	14.1059	261.619	19.59	24	530.022	15.46	22
Q92598	858	96.8037	5.38916	Heat-shock protein 105 kDa (Heat shock 110 kDa protein) (Antigen NY-CO-25) - Homo sapiens (Human) - [HS105_HUMAN]	6.88	46	0.940176	26	21.9793	2.50088	26	52.1366	1.1668	26	52.2374	0.910286	26	33.4928	1.29662	26	51.6514	1.41586	26	48.6362	0.6636	25	33.0725	582.379	6.88	24	730.228	4.31	22
P45973	191	22.2111	5.85889	Chromobox protein homolog 5 (Heterochromatin protein 1 homolog alpha) (HP1 alpha) (Antigen p25) - Homo sapiens (Human) - [CBX5_HUMAN]	19.37	46	0.962609	24	19.8523	1.19333	24	21.6355	0.82367	24	19.8073	2.2256	24	46.4713	1.02243	24	35.2587	0.970614	24	35.1307	1.24576	24	38.6583	477.969	19.37	24	629.939	19.37	22
Q16643	649	71.3814	4.44971	Drebrin (Developmentally-regulated brain protein) - Homo sapiens (Human) - [DREB_HUMAN]	7.7	46	1.04869	21	13.8358	1.24188	21	55.1608	1.03418	21	51.9664	1.16619	21	43.7817	1.57159	21	35.876	1.13177	21	40.8516	1.25665	21	38.9033	474.607	6.93	21	817.408	5.7	25
P54920	295	33.2113	5.36377	Alpha-soluble NSF attachment protein (SNAP-alpha) (N-ethylmaleimide-sensitive factor attachment protein, alpha) - Homo sapiens (Human) - [SNAA_HUMAN]	16.95	45	0.714517	33	23.9914	0.859506	33	40.8385	1.09204	33	21.7096	1.28824	33	39.1282	0.827444	33	29.1152	1.08716	33	31.2553	0.943668	33	27.5166	604.816	13.22	32	438.643	16.95	13
P62807	125	13.8105	10.3159	Histone H2B type 1-C/E/F/G/I (H2B.a/g/h/k/l) (H2B.1 A) (H2B/a) (H2B/g) (H2B/h) (H2B/k) (H2B/l) - Homo sapiens (Human) - [H2B1C_HUMAN]	44.8	45	0.977035	26	20.9992	0.849591	26	38.0226	0.826043	26	31.3495	2.34287	26	57.1863	1.15539	26	39.4453	0.986674	26	54.6596	1.2685	26	41.6645	324.289	44.8	24	566.143	28	21
P00325	375	39.8286	8.29443	Alcohol dehydrogenase 1B (EC 1.1.1.1) (Alcohol dehydrogenase beta subunit) - Homo sapiens (Human) - [ADH1B_HUMAN]	13.87	45	1.06028	24	17.374	0.339857	24	20.0783	0.326095	24	36.2293	1.7425	24	20.6853	1.2958	24	20.6937	1.81393	24	22.6281	3.04726	24	24.2414	451.749	10.93	23	626.104	10.67	22
Q9HB71	228	26.1936	8.25049	Calcyclin-binding protein (CacyBP) (hCacyBP) (Siah-interacting protein) (S100A6-binding protein) - Homo sapiens (Human) - [CYBP_HUMAN]	7.46	45	1.29567	4	10.6436	2.46511	4	18.9907	2.11924	4	15.1511	2.0404	4	18.6053	1.74646	4	14.0133	1.63334	4	11.3639	1.25204	4	15.2092	260.639	7.46	42	190.121	4.82	3
P09960	611	69.2412	6.17627	Leukotriene A-4 hydrolase (EC 3.3.2.6) (LTA-4 hydrolase) (Leukotriene A(4) hydrolase) - Homo sapiens (Human) - [LKHA4_HUMAN]	11.78	44	1.08393	34	10.2805	1.16236	34	13.4841	0.973433	34	9.15526	0.754028	34	11.611	0.804399	34	16.1586	0.818075	34	11.9538	0.834444	34	12.8993	441.116	11.78	34	511.158	9	10
Q99729	331	36.5899	8.99756	Heterogeneous nuclear ribonucleoprotein A/B (hnRNP A/B) (APOBEC-1-binding protein 1) (ABBP-1) - Homo sapiens (Human) - [ROAA_HUMAN]	11.48	44	1.53084	34	18.2687	1.22893	34	22.0779	0.777618	34	36.9183	1.83002	34	60.6801	2.2313	34	33.4586	1.82393	34	25.2034	1.88827	34	28.8415	507.299	11.48	40	153.926	5.14	4
Q05519	484	53.5102	10.521	Splicing factor arginine/serine-rich 11 (Arginine-rich 54 kDa nuclear protein) (p54) - Homo sapiens (Human) - [SFR11_HUMAN]	8.88	44	0.894138	26	13.2912	0.477234	26	14.3044	0.945295	26	10.7884	0.741126	26	11.4452	0.690684	26	14.0342	0.583292	26	15.4658	0.870681	26	15.479	386.934	7.85	23	896.09	8.88	21
P41250	739	83.0866	7.03467	Glycyl-tRNA synthetase (EC 6.1.1.14) (Glycine--tRNA ligase) (GlyRS) - Homo sapiens (Human) - [SYG_HUMAN]	11.91	44	1.10769	25	12.4626	0.99685	25	25.2524	0.951267	25	32.5323	0.850784	25	34.2679	1.07312	25	38.1366	1.22281	25	33.4165	1.01235	25	42.7519	566.982	11.91	24	610.417	10.15	20
Q93009	1102	128.19	5.5542	Ubiquitin carboxyl-terminal hydrolase 7 (EC 3.1.2.15) (Ubiquitin thioesterase 7) (Ubiquitin-specific-processing protease 7) (Deubiquitinating enzyme 7) (Herpesvirus-associated ubiquitin-specific protease) - Homo sapiens (Human) - [UBP7_HUMAN]	8.8	44	1.11509	25	16.1507	1.57728	25	48.6941	2.20894	25	50.3234	1.37895	25	39.0593	1.04212	25	37.114	1.54098	25	48.5816	1.30224	25	46.9587	725.624	8.8	25	722.024	6.9	19
P48643	541	59.6328	5.65576	T-complex protein 1 subunit epsilon (TCP-1-epsilon) (CCT-epsilon) - Homo sapiens (Human) - [TCPE_HUMAN]	11.65	44	1.12431	24	7.94351	1.89624	24	34.8443	1.60704	24	25.8857	1.31711	24	7.83442	1.32023	24	12.784	1.25697	24	10.1558	1.14311	24	8.05575	404.551	11.65	17	848.916	9.8	27
Q9UHL4	492	54.2932	6.31592	Dipeptidyl-peptidase 2 precursor (EC 3.4.14.2) (Dipeptidyl-peptidase II) (DPP II) (Dipeptidyl aminopeptidase II) (Quiescent cell proline dipeptidase) (Dipeptidyl peptidase 7) - Homo sapiens (Human) - [DPP2_HUMAN]	14.02	44	0.636175	21	21.3064	0.424111	21	37.9293	1.47752	21	15.0783	0.510715	21	35.6385	0.264508	21	30.859	0.43205	21	22.4436	0.492817	21	17.4923	373.825	14.02	25	606.368	9.96	19
P22392	152	17.2869	8.41162	Nucleoside diphosphate kinase B (EC 2.7.4.6) (NDK B) (NDP kinase B) (nm23-H2) (C-myc purine-binding transcription factor PUF) - Homo sapiens (Human) - [NDKB_HUMAN]	53.95	44	1.06353	9	13.2122	2.60123	9	30.6929	1.16776	9	26.0375	0.752008	9	45.2165	0.849648	9	47.2176	0.868849	9	60.2886	0.727078	9	37.7077	420.052	53.95	29	330.565	42.76	15
P27816	1152	120.944	5.42725	Microtubule-associated protein 4 (MAP 4) - Homo sapiens (Human) - [MAP4_HUMAN]	5.9	43	1.08744	40	6.46506	0.643058	40	13.1201	0.645399	40	11.4153	0.863502	40	10.5605	0.71244	40	11.1598	0.829297	40	11.4031	0.797616	40	11.7694	381.759	4.08	35	408.06	4.43	8
P07602	524	58.0739	5.17334	Proactivator polypeptide precursor [Contains: Saposin A (Protein A); Saposin B-Val; Saposin B (Sphingolipid activator protein 1) (SAP-1) (Cerebroside sulfate activator) (CSAct) (Dispersin) (Sulfatide/GM1 activator); Saposin C (Co-beta-glucosidase) (A1 activator) (Glucosylceramidase activator) (Sphingolipid activator protein 2) (SAP-2); Saposin D (Protein C) (Component C)] - Homo sapiens (Human) -…	7.63	43	1.02361	26	9.63197	0.581405	26	17.5731	0.416416	26	44.7503	0.448697	26	22.6547	0.520183	26	42.9414	0.511431	26	73.6107	0.525318	26	61.922	529.823	7.63	26	314.673	3.82	17
Q15637	639	68.2859	8.98291	Splicing factor 1 (Zinc finger protein 162) (Transcription factor ZFM1) (Zinc finger gene in MEN1 locus) (Mammalian branch point-binding protein mBBP) (BBP) - Homo sapiens (Human) - [SF01_HUMAN]	7.2	43	1.17641	25	13.2549	0.902022	25	21.6844	0.897095	25	28.6034	1.22438	25	26.6716	1.143	25	25.6242	1.09447	25	18.2072	1.21728	25	16.1545	499.564	7.2	19	914.12	7.2	24
Q06828	376	43.2194	5.89697	Fibromodulin precursor (FM) (Collagen-binding 59 kDa protein) (Keratan sulfate proteoglycan fibromodulin) (KSPG fibromodulin) - Homo sapiens (Human) - [FMOD_HUMAN]	1.86	43	1.14786	25	9.03845	2.09159	25	21.1127	1.2595	25	13.927	3.49704	25	17.9237	2.69953	25	16.6731	1.15005	25	15.8854	1.19915	25	11.1016	413.404	1.86	24	454.367	1.86	19
Q01105	290	33.4687	4.32275	Protein SET (Phosphatase 2A inhibitor I2PP2A) (I-2PP2A) (Template-activating factor I) (TAF-I) (HLA-DR-associated protein II) (PHAPII) (Inhibitor of granzyme A-activated DNase) (IGAAD) - Homo sapiens (Human) - [SET_HUMAN]	23.1	43	1.11217	24	12.7705	1.39111	24	30.3701	1.13121	24	30.8942	1.14437	24	11.8979	0.744304	24	33.5009	0.724071	24	31.2583	0.664612	24	34.5703	508.393	23.1	23	464.252	23.1	20
Q9P2J5	1176	134.379	7.29834	Leucyl-tRNA synthetase, cytoplasmic (EC 6.1.1.4) (Leucine--tRNA ligase) (LeuRS) - Homo sapiens (Human) - [SYLC_HUMAN]	5.53	43	1.16086	24	24.0207	1.54136	24	32.7208	1.64247	24	35.65	1.10518	24	37.905	1.09799	24	35.1556	1.31099	24	35.7285	0.840728	24	33.6922	511.806	5.53	24	672.658	5.53	19
P07996	1170	129.3	4.94482	Thrombospondin-1 precursor - Homo sapiens (Human) - [TSP1_HUMAN]	3.08	43	1.14949	24	40.6675	1.24165	24	22.9746	0.541591	24	18.5999	1.94192	24	27.0905	0.32762	24	52.6021	1.06528	24	30.4706	0.282583	24	43.3637	339.918	3.08	21	593.246	3.08	22
Q00341	1268	141.352	6.87354	Vigilin (High density lipoprotein-binding protein) (HDL-binding protein) - Homo sapiens (Human) - [VIGLN_HUMAN]	7.89	43	1.18611	23	22.9316	0.836127	23	34.9912	0.693125	23	25.6245	1.20768	23	34.5631	1.01415	23	29.7953	1.4715	23	40.5604	1.06108	23	29.7753	744.243	7.89	22	682.588	7.89	21
Q15819	145	16.3522	8.08936	Ubiquitin-conjugating enzyme E2 variant 2 (MMS2) (Enterocyte differentiation-associated factor EDAF-1) (Enterocyte differentiation-promoting factor) (EDPF-1) (Vitamin D3-inducible protein) (DDVit 1) - Homo sapiens (Human) - [UB2V2_HUMAN]	6.9	43	1.31199	23	7.833	1.03222	23	8.76191	0.890647	23	12.3769	0.748395	23	11.4148	0.743137	23	9.92141	0.82575	23	12.5397	0.83694	23	11.6869	503.487	6.9	21	526.05	6.9	22
Q8TEX9	1081	118.642	4.95752	Importin-4 (Importin 4b) (Imp4b) (Ran-binding protein 4) (RanBP4) - Homo sapiens (Human) - [IPO4_HUMAN]	4.44	43	1.04687	23	23.2812	0.786753	24	36.7882	0.707366	24	33.2857	0.759959	24	35.2354	0.830704	23	26.214	0.946345	24	43.783	0.654614	24	50.3365	613.773	4.44	21	807.346	4.44	22
P07814	1440	162.923	7.6792	Bifunctional aminoacyl-tRNA synthetase [Includes: Glutamyl-tRNA synthetase (EC 6.1.1.17) (Glutamate--tRNA ligase); Prolyl-tRNA synthetase (EC 6.1.1.15) (Proline--tRNA ligase)] - Homo sapiens (Human) - [SYEP_HUMAN]	4.38	43	1.08997	23	31.1372	1.78853	23	28.9438	1.58551	23	36.71	0.771874	23	13.4937	0.990259	23	22.417	1.43213	23	41.5578	0.805712	23	30.3762	345.174	4.38	21	566.415	4.38	22
P29590	882	97.4549	6.21436	Probable transcription factor PML (Tripartite motif-containing protein 19) (RING finger protein 71) - Homo sapiens (Human) - [PML_HUMAN]	4.2	43	0.851669	23	52.9575	1.30147	23	34.5819	1.27503	23	38.2005	0.7486	23	30.2818	1.71664	23	38.9383	1.30268	23	30.7981	0.981541	23	34.58	426.314	4.2	23	456.016	3.4	20
O95777	96	10.3963	4.4751	U6 snRNA-associated Sm-like protein LSm8 - Homo sapiens (Human) - [LSM8_HUMAN]	27.08	43	0.946954	22	13.7723	0.61921	22	17.9735	0.895896	22	12.285	0.502003	22	20.4622	0.810425	22	15.1635	0.423713	22	15.2837	0.513348	22	19.0013	860.911	27.08	22	988.074	16.67	21
Q9Y6E2	419	48.132	6.68311	Basic leucine zipper and W2 domain-containing protein 2 - Homo sapiens (Human) - [BZW2_HUMAN]	13.37	43	0.693905	21	15.4784	1.01488	21	65.2021	0.794062	21	75.2846	0.939744	21	60.0626	0.466897	21	70.9906	1.03726	21	61.7565	0.871164	21	68.4455	674.032	13.37	26	546.977	11.69	17
P35237	376	42.5621	5.2749	Serpin B6 (Placental thrombin inhibitor) (Cytoplasmic antiproteinase) (CAP) (Protease inhibitor 6) (PI-6) - Homo sapiens (Human) - [SPB6_HUMAN]	3.99	43	0.901467	21	17.374	1.02923	21	31.2597	1.67753	21	38.1325	0.81106	21	22.9973	1.30934	21	36.0919	2.14333	21	46.0262	1.38239	21	36.3438	302.089	3.99	21	506.36	3.99	22
P04899	355	40.4251	5.5415	Guanine nucleotide-binding protein G(i), alpha-2 subunit (Adenylate cyclase-inhibiting G alpha protein) - Homo sapiens (Human) - [GNAI2_HUMAN]	17.75	43	0.786763	14	8.35852	0.631656	14	22.3593	0.422299	14	39.5969	0.920136	14	19.5331	1.46351	14	27.2565	0.858185	14	21.7628	0.954182	14	26.2883	618.4	17.75	27	639.133	16.06	16
P38606	617	68.2605	5.51611	Vacuolar ATP synthase catalytic subunit A, ubiquitous isoform (EC 3.6.3.14) (V-ATPase subunit A 1) (Vacuolar proton pump alpha subunit 1) (V-ATPase 69 kDa subunit 1) (Isoform VA68) - Homo sapiens (Human) - [VATA1_HUMAN]	6.48	42	0.826752	25	13.7419	0.99664	25	40.4227	0.963169	25	29.2985	0.758285	25	30.283	0.971455	25	48.1679	0.982621	25	45.0136	1.0906	25	47.7719	370.566	6.48	20	847.662	6.48	22
P13489	461	49.9411	4.81787	Ribonuclease inhibitor (Ribonuclease/angiogenin inhibitor 1) (RAI) (Placental ribonuclease inhibitor) (RNase inhibitor) (RI) - Homo sapiens (Human) - [RINI_HUMAN]	18.66	42	1.00662	23	18.9891	1.41029	23	81.4642	1.4439	23	53.31	1.28314	23	41.2858	1.37044	23	40.6654	1.58504	23	41.3089	1.52114	23	36.3151	612.92	18.66	24	444.033	11.28	18
P50453	376	42.3763	5.85889	Serpin B9 (Cytoplasmic antiproteinase 3) (CAP-3) (CAP3) (Protease inhibitor 9) - Homo sapiens (Human) - [SPB9_HUMAN]	5.59	42	1.23184	23	13.335	1.39939	23	16.8568	0.744598	23	20.4511	0.592094	23	15.7346	1.8244	23	23.0328	0.772781	23	22.3576	0.922036	23	10.7786	351.48	5.59	21	470.832	5.59	21
P01008	464	52.5689	6.7124	Antithrombin-III precursor (ATIII) - Homo sapiens (Human) - [ANT3_HUMAN]	18.32	42	0.890348	21	34.0208	0.447641	22	64.8777	0.582366	22	33.1171	0.672442	21	36.3875	0.708104	21	39.5784	1.14802	20	41.3547	2.00124	21	65.3718	730.964	18.32	23	912.662	11.85	19
O60256	369	40.8994	7.44482	Phosphoribosyl pyrophosphate synthetase-associated protein 2 (PRPP synthetase-associated protein 2) (41 kDa phosphoribosypyrophosphate synthetase-associated protein) (PAP41) - Homo sapiens (Human) - [KPRB_HUMAN]	11.92	42	0.747146	21	38.4918	1.71169	21	42.2636	1.17933	21	39.9012	0.950723	21	22.8493	1.22186	21	29.8758	1.26509	21	33.3898	1.11801	21	22.1303	611.154	11.92	21	717.542	11.92	21
P07919	91	10.7319	4.43701	Ubiquinol-cytochrome c reductase complex 11 kDa protein, mitochondrial precursor (EC 1.10.2.2) (Mitochondrial hinge protein) (Cytochrome c1 nonheme 11 kDa protein) (Complex III subunit VIII) - Homo sapiens (Human) - [UCRH_HUMAN]	35.16	41	0.879098	26	17.1879	0.714155	26	16.0201	0.685426	26	14.8281	1.41566	26	25.8034	0.330245	26	30.0096	0.242839	26	56.7523	0.264115	26	47.0294	335.314	35.16	25	347.888	35.16	16
Q9C0C2	1729	181.671	4.85596	182 kDa tankyrase 1-binding protein - Homo sapiens (Human) - [TB182_HUMAN]	5.78	41	0.792584	24	42.0987	1.71718	24	78.0304	1.17471	24	62.7143	1.0871	24	40.5267	1.03363	24	65.9892	1.39758	24	59.3683	0.837866	24	39.9481	444.396	5.38	20	817.085	4.97	21
Q6IBS0	349	39.5233	6.84424	Twinfilin-2 (Twinfilin-1-like protein) (A6-related protein) (hA6RP) (Protein tyrosine kinase 9-like) - Homo sapiens (Human) - [TWF2_HUMAN]	9.74	41	0.706672	22	17.4503	0.874367	22	31.1201	0.984317	22	28.8128	0.913988	22	20.0952	1.20597	22	28.403	1.07638	22	22.6139	1.04122	22	20.3202	686.347	9.74	22	662.154	5.44	19
Q7Z4W1	244	25.8966	8.104	L-xylulose reductase (EC 1.1.1.10) (XR) (Dicarbonyl/L-xylulose reductase) (Kidney dicarbonyl reductase) (kiDCR) (Carbonyl reductase II) (Sperm surface protein P34H) - Homo sapiens (Human) - [DCXR_HUMAN]	28.28	41	0.734463	21	8.86003	1.10969	21	23.9242	3.07662	21	24.5116	2.58471	21	19.323	0.699359	21	9.94155	0.806269	21	12.5237	0.976397	21	16.8403	341.116	28.28	20	618.578	23.77	21
P07195	334	36.6151	6.04932	L-lactate dehydrogenase B chain (EC 1.1.1.27) (LDH-B) (LDH heart subunit) (LDH-H) (Renal carcinoma antigen NY-REN-46) - Homo sapiens (Human) - [LDHB_HUMAN]	23.65	41	1.79068	21	27.7978	0.700666	21	30.8842	0.720607	21	26.6628	1.27789	21	30.9771	1.89145	21	30.7479	0.882735	21	21.7153	0.848896	21	19.1556	370.699	20.96	23	477.219	20.96	18
P13667	645	72.887	5.07178	Protein disulfide-isomerase A4 precursor (EC 5.3.4.1) (Protein ERp-72) (ERp72) - Homo sapiens (Human) - [PDIA4_HUMAN]	8.53	40	1.48086	28	15.2561	3.28508	28	21.4516	1.0913	28	23.0979	1.66165	28	13.6304	2.01375	28	16.5671	1.74371	28	19.1634	1.28882	28	14.5537	504.062	8.53	27	336.688	8.53	13
P05387	115	11.6578	4.53857	60S acidic ribosomal protein P2 (Renal carcinoma antigen NY-REN-44) - Homo sapiens (Human) - [RLA2_HUMAN]	38.26	40	1.02817	24	15.3153	1.30224	24	21.9813	1.44259	24	23.7018	1.09082	24	19.9167	0.99918	24	21.4121	0.652935	24	16.9581	0.697364	24	23.3172	549.702	38.26	22	479.97	38.26	18
O43390	633	70.8993	8.1333	Heterogeneous nuclear ribonucleoprotein R (hnRNP R) - Homo sapiens (Human) - [HNRPR_HUMAN]	13.27	40	1.20592	13	16.3005	0.62496	13	23.7458	0.702087	13	26.5511	1.67288	13	27.8799	1.69366	13	15.4559	1.60606	13	14.7522	1.5761	13	14.5611	389.331	12.01	20	451.632	13.27	20
Q13185	183	20.7984	5.32568	Chromobox protein homolog 3 (Heterochromatin protein 1 homolog gamma) (HP1 gamma) (Modifier 2 protein) (HECH) - Homo sapiens (Human) - [CBX3_HUMAN]	37.16	40	1.32595	11	5.75387	0.645174	11	5.72428	0.867711	11	2.40997	1.14422	11	7.43459	0.797531	11	4.93529	0.826049	11	3.92502	0.808576	11	3.65658	509.882	21.31	23	401.59	31.15	17
Q15008	389	45.5023	5.61768	26S proteasome non-ATPase regulatory subunit 6 (26S proteasome regulatory subunit S10) (p42A) (Proteasome regulatory particle subunit p44S10) (Phosphonoformate immuno-associated protein 4) (Breast cancer-associated protein SGA-113M) - Homo sapiens (Human) - [PSMD6_HUMAN]	17.22	39	0.923866	29	22.3276	0.850693	29	28.8783	0.924678	28	36.5385	0.728345	29	40.9407	0.845818	29	25.4976	1.02173	28	31.2242	0.90339	29	24.5738	435.61	13.37	28	297.782	12.34	11
Q8WUM4	868	95.9631	6.52197	Programmed cell death 6-interacting protein (PDCD6-interacting protein) (ALG-2-interacting protein 1) (Hp95) - Homo sapiens (Human) - [PDC6I_HUMAN]	10.6	39	1.01348	29	11.3308	1.34132	29	21.1874	1.19837	29	11.3363	1.0381	29	16.5933	0.634183	29	22.2793	0.955476	29	13.8004	0.842094	29	15.6826	376.426	8.53	30	325.116	4.72	9
Q9P2E9	1410	152.381	8.60205	Ribosome-binding protein 1 (Ribosome receptor protein) (180 kDa ribosome receptor homolog) (ES/130-related protein) - Homo sapiens (Human) - [RRBP1_HUMAN]	4.89	39	1.16334	26	35.0157	0.733883	26	76.2689	0.692918	26	35.3821	0.862008	26	23.6975	0.89247	26	50.6245	0.849269	26	39.9404	0.666173	26	10.2504	461.331	4.89	26	504.454	4.33	13
P25786	263	29.5369	6.60986	Proteasome subunit alpha type 1 (EC 3.4.25.1) (Proteasome component C2) (Macropain subunit C2) (Multicatalytic endopeptidase complex subunit C2) (Proteasome nu chain) (30 kDa prosomal protein) (PROS-30) - Homo sapiens (Human) - [PSA1_HUMAN]	13.31	39	1.14645	25	29.5718	2.19902	25	117.045	2.18521	25	117.014	1.38335	25	105.081	2.00256	25	110.908	1.86406	25	108.748	1.69829	25	108.364	347.798	13.31	20	502.978	13.31	19
Q02952	1781	191.325	4.42432	A-kinase anchor protein 12 (A-kinase anchor protein 250 kDa) (AKAP 250) (Myasthenia gravis autoantigen gravin) - Homo sapiens (Human) - [AKA12_HUMAN]	3.82	39	1.02458	25	10.922	0.396094	25	12.0187	0.472963	25	14.5589	0.454432	25	26.8935	1.12089	25	27.4974	0.683377	25	17.9381	0.912938	25	26.4422	644.512	3.82	24	542.738	3.82	15
P54886	795	87.2475	7.12256	Delta 1-pyrroline-5-carboxylate synthetase (P5CS) (Aldehyde dehydrogenase 18 family member A1) [Includes: Glutamate 5-kinase (EC 2.7.2.11) (Gamma-glutamyl kinase) (GK); Gamma-glutamyl phosphate reductase (GPR) (EC 1.2.1.41) (Glutamate-5-semialdehyde dehydrogenase) (Glutamyl-gamma-semialdehyde dehydrogenase)] - Homo sapiens (Human) - [P5CS_HUMAN]	7.04	39	0.842618	23	15.4046	1.19	23	23.4981	0.766392	23	15.4753	0.951605	23	19.1793	0.758341	23	9.60724	1.23528	23	27.4234	1.08931	23	22.9369	451.038	7.04	23	504.796	5.03	16
P09914	478	55.3252	7.1958	Interferon-induced protein with tetratricopeptide repeats 1 (IFIT-1) (Interferon-induced 56 kDa protein) (IFI-56K) - Homo sapiens (Human) - [IFIT1_HUMAN]	7.95	39	1.46596	22	34.6791	1.13143	22	31.4598	1.35025	22	47.1121	1.17885	22	22.0337	2.04109	22	41.6466	4.28996	20	60.9465	3.72836	22	62.4358	766.98	7.95	19	824.555	7.95	20
P62195	406	45.5971	7.54736	26S protease regulatory subunit 8 (Proteasome 26S subunit ATPase 5) (Proteasome subunit p45) (p45/SUG) (Thyroid hormone receptor-interacting protein 1) (TRIP1) - Homo sapiens (Human) - [PRS8_HUMAN]	17.49	39	1.32851	21	15.3015	2.55937	21	55.8931	2.79799	21	59.2628	1.90255	21	52.9459	1.92907	21	61.635	2.29259	21	57.4348	1.87381	21	44.5932	545.735	17.49	20	660.743	17.49	19
Q15126	192	21.9812	5.73193	Phosphomevalonate kinase (EC 2.7.4.2) (PMKase) - Homo sapiens (Human) - [PMVK_HUMAN]	13.54	39	0.624395	20	15.625	1.76589	20	9.60128	2.3454	20	11.7847	0.810621	20	11.3846	0.645227	20	9.35219	0.875333	20	9.98307	0.718611	20	12.0348	464.938	13.54	19	604.156	13.54	20
P16279	546	60.5137	6.99072	Beta-galactosidase-related protein precursor (Beta-galactosidase-like protein) (S-Gal) (Elastin-binding protein) (EBP) - Homo sapiens (Human) - [BGAM_HUMAN]	2.56	39	0.928882	18	23.7332	1.16003	18	85.427	1.36589	18	79.8478	1.47613	18	80.2858	1.15924	18	66.8233	1.21653	18	61.5297	1.45742	18	87.0971	829.945	2.56	20	546.329	2.56	19
P60842	406	46.1246	5.47803	Eukaryotic initiation factor 4A-I (EC 3.6.1.-) (ATP-dependent RNA helicase eIF4A-1) (eIF4A-I) (eIF-4A-I) - Homo sapiens (Human) - [IF4A1_HUMAN]	31.53	39	1.00392	17	13.8861	1.0316	17	24.0742	0.947001	17	69.8869	0.959206	17	33.4202	0.960485	17	22.1692	1.01163	17	31.4779	0.9136	17	42.1698	422.153	28.82	24	393.66	28.82	15
Q99733	375	42.7969	4.69092	Nucleosome assembly protein 1-like 4 (Nucleosome assembly protein 2) (NAP2) - Homo sapiens (Human) - [NP1L4_HUMAN]	9.6	39	0.795991	17	8.65462	0.602471	17	6.41314	0.658045	17	8.96149	0.604037	17	7.48476	0.577401	17	8.43107	0.611096	17	11.3466	0.525514	17	8.0024	471.945	9.6	25	377.323	5.6	14
P55795	449	49.2323	6.30322	Heterogeneous nuclear ribonucleoprotein H' (hnRNP H') (FTP-3) - Homo sapiens (Human) - [HNRH2_HUMAN]	18.49	39	0.873009	10	13.2439	0.888892	10	35.7016	1.12489	10	51.6868	1.63622	10	41.6864	1.1448	10	41.0481	1.2343	10	28.6232	1.43695	10	41.0409	382.708	18.49	25	526.267	18.49	14
P61604	102	10.9249	8.92432	10 kDa heat shock protein, mitochondrial (Hsp10) (10 kDa chaperonin) (CPN10) (Early-pregnancy factor) (EPF) - Homo sapiens (Human) - [CH10_HUMAN]	47.06	38	1.39801	31	7.09255	1.39864	31	9.40767	1.74016	31	10.4914	1.99524	31	20.9347	1.06701	31	12.6051	0.419451	31	14.6147	0.735285	31	13.7623	417.592	47.06	30	282.619	35.29	8
Q86UP2	1357	156.179	5.64307	Kinectin (Kinesin receptor) (CG-1 antigen) - Homo sapiens (Human) - [KTN1_HUMAN]	6.41	38	0.782255	23	13.3657	0.54414	23	16.3659	0.978904	23	19.3212	0.718343	23	15.3138	0.496853	23	16.7594	0.448938	23	17.277	0.756891	23	14.1266	406.307	6.41	24	419.443	4.5	14
Q32P28	736	83.3411	5.13525	Prolyl 3-hydroxylase 1 precursor (EC 1.14.11.7) (Leucine- and proline-enriched proteoglycan 1) (Leprecan-1) (Growth suppressor 1) - Homo sapiens (Human) - [P3H1_HUMAN]	7.61	38	1.08095	22	20.2399	0.756121	23	18.9511	0.521169	22	21.3638	0.561493	22	18.801	1.16072	23	22.4441	1.07069	23	31.9688	0.620007	23	20.6943	479.852	7.61	22	544.062	7.61	16
P11172	480	52.1886	7.23975	Uridine 5'-monophosphate synthase (UMP synthase) [Includes: Orotate phosphoribosyltransferase (EC 2.4.2.10) (OPRTase); Orotidine 5'-phosphate decarboxylase (EC 4.1.1.23) (OMPdecase)] - Homo sapiens (Human) - [PYR5_HUMAN]	7.29	38	1.25057	20	15.7586	1.64836	20	15.3726	1.66604	20	14.1887	1.06951	20	11.1575	1.17079	20	13.459	1.41164	20	13.657	1.13874	20	15.3825	416.696	7.29	20	440.759	5.63	18
P61916	151	16.5595	7.6499	Epididymal secretory protein E1 precursor (Niemann-Pick disease type C2 protein) (hE1) - Homo sapiens (Human) - [NPC2_HUMAN]	6.62	38	1.3102	20	16.6753	2.06901	20	26.3655	1.02523	20	23.5132	1.31041	20	25.0013	1.84027	20	26.2622	0.934712	20	19.3198	1.15189	20	33.5086	451.388	6.62	20	330.808	6.62	18
P61026	200	22.5266	8.38232	Ras-related protein Rab-10 - Homo sapiens (Human) - [RAB10_HUMAN]	17	38	1.09338	19	14.7304	0.787327	19	12.296	1.04898	19	20.9227	1.2353	19	25.9453	0.961297	19	17.7206	0.970302	19	27.2183	0.819528	19	10.4988	532.59	17	20	609.44	11.5	18
Q14019	142	15.935	5.66846	Coactosin-like protein - Homo sapiens (Human) - [COTL1_HUMAN]	38.03	37	1.52564	32	25.481	1.05351	32	16.1918	0.75586	32	17.7991	0.617166	32	19.7548	1.95695	32	28.5396	0.778464	32	24.6517	1.00934	32	16.9232	283.604	38.03	20	405.083	23.94	17
P14174	115	12.4682	7.88428	Macrophage migration inhibitory factor (MIF) (Phenylpyruvate tautomerase) (EC 5.3.2.1) (Glycosylation-inhibiting factor) (GIF) - Homo sapiens (Human) - [MIF_HUMAN]	17.39	37	1.19569	25	9.45597	2.45944	25	32.9432	3.05985	25	35.7722	2.43231	25	38.6715	1.39206	25	40.0996	2.18322	25	33.1717	1.43748	24	39.5148	314.839	17.39	17	461.532	17.39	20
P22102	1010	107.699	6.69775	Trifunctional purine biosynthetic protein adenosine-3 [Includes: Phosphoribosylamine--glycine ligase (EC 6.3.4.13) (GARS) (Glycinamide ribonucleotide synthetase) (Phosphoribosylglycinamide synthetase); Phosphoribosylformylglycinamidine cyclo-ligase (EC 6.3.3.1) (AIRS) (Phosphoribosyl-aminoimidazole synthetase) (AIR synthase); Phosphoribosylglycinamide formyltransferase (EC 2.1.2.2) (GART) (GAR tr…	4.85	37	1.44117	23	17.319	1.51797	23	27.1753	1.33639	23	19.0827	0.672267	23	10.7266	1.38443	23	9.57637	1.65747	23	20.5275	1.13997	23	11.041	639.201	4.85	22	390.734	3.47	15
Q9UHY7	261	28.9145	4.77979	Enolase-phosphatase E1 (EC 3.1.3.77) (2,3-diketo-5-methylthio-1-phosphopentane phosphatase) (MASA homolog) - Homo sapiens (Human) - [MASA_HUMAN]	19.54	37	1.07225	20	17.1997	1.31567	20	19.8681	1.2465	20	21.8102	1.29706	20	15.2562	1.52547	20	22.9299	1.1874	20	9.71075	1.03961	20	8.97482	311.748	9.2	19	409.997	19.54	18
P36873	323	36.9597	6.53662	Serine/threonine-protein phosphatase PP1-gamma catalytic subunit (EC 3.1.3.16) (PP-1G) (Protein phosphatase 1C catalytic subunit) - Homo sapiens (Human) - [PP1G_HUMAN]	23.22	37	1.12479	19	17.1376	1.06342	19	23.0788	0.959769	19	31.094	0.843209	19	28.2714	0.930913	19	32.8374	0.887636	19	23.0066	0.731149	19	18.8313	549.736	23.22	21	583.38	10.84	16
Q12765	414	46.3525	4.75439	Secernin-1 - Homo sapiens (Human) - [SCRN1_HUMAN]	5.8	37	1.3286	19	29.7275	0.755859	19	53.656	0.68246	19	46.4827	0.626047	19	42.6561	0.815808	19	43.5353	0.727958	19	26.7523	0.758818	19	27.4795	403.493	5.8	19	578.483	5.8	18
P48444	511	57.1741	6.21436	Coatomer subunit delta (Delta-coat protein) (Delta-COP) (Archain) - Homo sapiens (Human) - [COPD_HUMAN]	7.24	37	1.21312	18	14.5036	2.32575	18	71.6675	2.5891	18	67.7287	2.3095	18	69.1891	2.08191	18	66.7229	3.41814	18	70.5375	3.34198	18	77.7629	457.18	4.31	18	621.665	5.28	19
P19367	917	102.42	6.80029	Hexokinase-1 (EC 2.7.1.1) (Hexokinase type I) (HK I) (Brain form hexokinase) - Homo sapiens (Human) - [HXK1_HUMAN]	5.13	36	0.83387	25	11.6378	1.04202	25	10.9206	0.845073	25	12.427	1.26244	25	13.3722	0.600404	25	19.9599	0.644439	25	11.1352	0.587426	25	14.4917	548.547	5.13	25	406.713	4.14	11
Q9H0E2	274	30.2622	5.97314	Toll-interacting protein - Homo sapiens (Human) - [TOLIP_HUMAN]	5.11	36	0.772878	24	11.2419	0.568793	24	26.6871	0.967943	24	35.157	0.617321	24	33.0271	0.535913	24	41.0057	0.617974	24	27.5141	0.575204	24	39.2359	233.487	5.11	23	273.15	2.55	13
P62826	216	24.4076	7.48877	GTP-binding nuclear protein Ran (GTPase Ran) (Ras-like protein TC4) (Androgen receptor-associated protein 24) - Homo sapiens (Human) - [RAN_HUMAN]	25.46	36	0.973826	23	39.3657	1.39815	23	46.6675	1.48339	23	38.073	1.1899	23	45.9364	1.37971	23	53.0299	1.20135	23	45.6242	1.08694	23	44.7842	332.353	25.46	22	352.411	25.46	14
Q08380	585	65.2893	5.2749	Galectin-3-binding protein precursor (Lectin galactoside-binding soluble 3-binding protein) (Mac-2-binding protein) (Mac-2 BP) (MAC2BP) (Tumor-associated antigen 90K) - Homo sapiens (Human) - [LG3BP_HUMAN]	10.09	36	1.59551	23	49.991	0.734224	23	23.3809	1.74662	23	49.2153	0.940066	23	26.4089	1.43169	23	33.4028	0.938306	23	29.369	1.39379	23	37.4517	456.972	10.09	22	355.469	10.09	14
P23141	567	62.4812	6.59521	Liver carboxylesterase 1 precursor (EC 3.1.1.1) (Acyl coenzyme A:cholesterol acyltransferase) (ACAT) (Monocyte/macrophage serine esterase) (HMSE) (Serine esterase 1) (Brain carboxylesterase hBr1) (Triacylglycerol hydrolase) (TGH) (Egasyn) - Homo sapiens (Human) - [EST1_HUMAN]	6.88	36	1.01768	23	22.6954	1.08351	23	40.6058	0.203722	23	44.7164	0.890404	23	39.7159	0.717459	23	38.211	0.908585	23	38.2478	0.414787	23	50.5204	236.653	6.88	20	360.838	5.29	16
P09496	248	27.06	4.51318	Clathrin light chain A (Lca) - Homo sapiens (Human) - [CLCA_HUMAN]	6.85	36	0.860065	23	33.7522	1.65905	23	68.1005	2.4307	23	72.7567	3.05374	23	75.5254	1.90384	23	71.1346	1.47915	23	53.748	2.07778	23	66.9374	354.688	6.85	23	279.594	6.85	13
Q9Y265	456	50.1963	6.41748	RuvB-like 1 (EC 3.6.1.-) (49 kDa TATA box-binding protein-interacting protein) (49 kDa TBP-interacting protein) (TIP49a) (Pontin 52) (Nuclear matrix protein 238) (NMP 238) (54 kDa erythrocyte cytosolic protein) (ECP-54) (TIP60-associated protein 54-alpha) (TAP54-alpha) - Homo sapiens (Human) - [RUVB1_HUMAN]	14.91	36	0.991253	22	24.6908	0.723369	22	27.2628	1.09573	22	33.3659	0.72622	22	20.9211	0.64442	22	23.2853	0.831301	22	26.8012	0.751824	22	26.0483	367.268	14.91	21	412.941	14.91	15
P51991	378	39.5706	9.01221	Heterogeneous nuclear ribonucleoprotein A3 (hnRNP A3) - Homo sapiens (Human) - [ROA3_HUMAN]	12.43	36	0.994246	22	7.99067	0.475118	22	20.5526	0.489026	22	24.1592	1.39265	22	9.70728	1.61929	22	15.32	1.3015	22	15.2754	1.44438	22	10.9654	436.554	10.58	22	453.621	12.43	14
Q8N1G4	583	63.4337	8.27979	Leucine-rich repeat-containing protein 47 - Homo sapiens (Human) - [LRC47_HUMAN]	8.75	36	0.910092	22	40.0797	0.892209	22	10.5283	1.19883	22	19.7564	0.667276	22	31.5777	0.849909	22	21.2874	0.869483	22	16.6501	0.857855	22	25.5207	530.06	8.75	20	468.168	8.75	16
P05155	500	55.1194	6.55127	Plasma protease C1 inhibitor precursor (C1 Inh) (C1Inh) (C1 esterase inhibitor) (C1-inhibiting factor) - Homo sapiens (Human) - [IC1_HUMAN]	12.6	36	1.04027	21	24.5662	0.866251	21	24.28	0.780389	21	46.1168	1.08959	21	42.9048	1.045	21	57.2455	0.886857	21	55.1028	1.1349	21	49.6094	440.947	12.6	20	426.436	10.2	16
P49588	968	106.743	5.52881	Alanyl-tRNA synthetase, cytoplasmic (EC 6.1.1.7) (Alanine--tRNA ligase) (AlaRS) (Renal carcinoma antigen NY-REN-42) - Homo sapiens (Human) - [SYAC_HUMAN]	10.64	36	1.41616	21	31.3314	1.52065	21	45.1182	0.953645	21	43.8865	0.983856	21	43.289	1.35253	21	39.0648	2.00436	21	44.6137	1.47504	21	28.3355	440.037	8.68	19	549.226	9.3	17
Q7KZF4	910	101.934	7.1665	Staphylococcal nuclease domain-containing protein 1 (p100 co-activator) (100 kDa coactivator) (EBNA2 coactivator p100) - Homo sapiens (Human) - [SND1_HUMAN]	7.91	36	1.22852	21	10.0099	2.2317	21	22.9057	1.14588	21	21.8304	1.71012	21	16.1875	0.867403	21	14.5701	1.15969	21	29.6197	0.528677	21	18.6744	274.912	7.91	18	409.966	7.91	18
Q8NBS9	432	47.5987	5.97314	Thioredoxin domain-containing protein 5 precursor (Thioredoxin-like protein p46) (Endoplasmic reticulum protein ERp46) - Homo sapiens (Human) - [TXND5_HUMAN]	16.67	36	0.888663	20	39.2541	1.88789	20	24.7117	0.63438	20	12.4803	0.631568	20	11.6215	1.26135	20	25.5832	0.885181	20	18.3736	0.632609	20	17.4133	407.146	16.67	25	279.876	11.11	11
Q9NR28	239	27.1137	5.89697	Diablo homolog, mitochondrial precursor (Second mitochondria-derived activator of caspase) (Smac protein) (Direct IAP-binding protein with low pI) - Homo sapiens (Human) - [DBLOH_HUMAN]	21.76	36	0.881624	19	8.64135	1.07906	19	36.5348	1.29702	19	41.0224	0.919144	19	43.2948	0.919185	19	25.2282	0.580695	19	21.4401	0.997234	19	19.1733	526.58	8.37	18	541.606	21.76	18
P12277	381	42.6173	5.59229	Creatine kinase B-type (EC 2.7.3.2) (Creatine kinase B chain) (B-CK) - Homo sapiens (Human) - [KCRB_HUMAN]	10.24	36	1.03073	19	13.0131	0.561957	19	12.2439	0.996683	19	9.34917	0.449685	19	16.9757	1.15944	19	11.0032	0.43028	19	13.4355	1.31782	19	9.12752	470.968	6.04	18	526.623	8.66	18
O00299	241	26.9057	5.17334	Chloride intracellular channel protein 1 (Nuclear chloride ion channel 27) (NCC27) (Chloride channel ABP) (Regulatory nuclear chloride ion channel protein) (hRNCC) - Homo sapiens (Human) - [CLIC1_HUMAN]	45.23	36	1.02727	18	23.3422	1.33723	19	36.5306	1.01186	19	28.4001	0.796853	19	57.5403	1.10336	19	37.3506	0.997245	19	39.9811	1.00907	19	45.7734	416.119	45.23	18	583.706	45.23	18
P15531	152	17.1377	6.18896	Nucleoside diphosphate kinase A (EC 2.7.4.6) (NDK A) (NDP kinase A) (Tumor metastatic process-associated protein) (Metastasis inhibition factor nm23) (nm23-H1) (Granzyme A-activated DNase) (GAAD) - Homo sapiens (Human) - [NDKA_HUMAN]	57.24	36	1.25341	5	9.43905	2.48139	5	32.1341	1.61538	5	33.535	0.788028	5	15.954	0.815892	5	18.886	0.972752	5	26.964	0.745636	5	40.6644	396.072	57.24	25	282.182	39.47	11
P35813	382	42.4207	5.36377	Protein phosphatase 2C isoform alpha (EC 3.1.3.16) (PP2C-alpha) (IA) (Protein phosphatase 1A) - Homo sapiens (Human) - [PP2CA_HUMAN]	8.38	35	0.66669	25	12.5007	0.565721	25	19.4496	0.664744	25	27.7779	0.756987	25	17.5857	0.461772	25	25.2056	0.407943	25	22.6559	0.424956	25	17.3566	539.236	8.38	24	478.665	6.81	11
Q13200	908	100.136	5.19873	26S proteasome non-ATPase regulatory subunit 2 (26S proteasome regulatory subunit RPN1) (26S proteasome regulatory subunit S2) (26S proteasome subunit p97) (Tumor necrosis factor type 1 receptor-associated protein 2) (55.11 protein) - Homo sapiens (Human) - [PSMD2_HUMAN]	4.19	35	1.26945	25	5.5	1.12606	25	21.3206	1.26268	25	20.2101	0.847597	25	11.4962	0.861433	25	18.8454	1.31214	25	21.153	0.884119	25	17.9338	343.165	1.76	21	354.178	4.19	14
Q16718	116	13.4502	5.98584	NADH dehydrogenase [ubiquinone] 1 alpha subcomplex subunit 5 (EC 1.6.5.3) (EC 1.6.99.3) (NADH-ubiquinone oxidoreductase 13 kDa-B subunit) (Complex I-13kD-B) (CI-13kD-B) (Complex I subunit B13) - Homo sapiens (Human) - [NDUA5_HUMAN]	8.62	35	0.909267	22	10.5865	0.965015	22	19.1989	1.41663	22	32.7516	0.999526	22	21.8894	0.760011	22	16.3864	0.389617	22	21.5982	0.624516	22	13.1962	546.036	8.62	22	307.719	8.62	13
P80303	420	50.1914	5.12256	Nucleobindin-2 precursor (DNA-binding protein NEFA) (Gastric cancer antigen Zg4) - Homo sapiens (Human) - [NUCB2_HUMAN]	6.19	35	0.699551	22	5.5768	0.533168	22	30.2769	1.05997	22	15.8327	0.52294	22	23.186	0.340071	22	51.0315	0.33569	22	44.0587	0.596453	22	23.0303	455.59	6.19	22	312.037	4.05	13
P00568	194	21.6213	8.63135	Adenylate kinase isoenzyme 1 (EC 2.7.4.3) (ATP-AMP transphosphorylase) (AK1) (Myokinase) - Homo sapiens (Human) - [KAD1_HUMAN]	18.04	35	0.832407	21	11.0143	0.690747	21	23.3734	0.896051	21	15.0756	0.756247	21	20.9913	0.632715	21	33.966	0.675127	21	20.8227	0.723764	21	27.4046	356.622	18.04	20	333.254	12.37	15
P14923	744	81.5777	6.37939	Junction plakoglobin (Desmoplakin-3) (Desmoplakin III) - Homo sapiens (Human) - [PLAK_HUMAN]	8.47	35	0.80906	20	17.8769	1.22024	20	59.7189	1.41871	20	64.5233	1.68584	20	68.9747	2.09843	20	66.5993	2.40473	20	69.3686	1.3226	20	50.3682	612.079	8.47	20	431.761	8.47	15
Q01813	784	85.5415	7.54736	6-phosphofructokinase type C (EC 2.7.1.11) (Phosphofructokinase 1) (Phosphohexokinase) (Phosphofructo-1-kinase isozyme C) (PFK-C) (6-phosphofructokinase, platelet type) - Homo sapiens (Human) - [K6PP_HUMAN]	11.61	35	0.835208	19	11.7094	0.985373	19	35.0316	0.885114	19	23.3169	1.63951	19	35.9174	0.946907	19	24.8433	1.35554	19	43.8631	1.02281	19	29.8389	376.914	7.78	18	411.667	11.61	17
O95373	1038	119.44	4.81787	Importin-7 (Imp7) (Ran-binding protein 7) (RanBP7) - Homo sapiens (Human) - [IPO7_HUMAN]	6.07	35	1.05967	19	39.9982	2.89787	19	46.69	1.97339	19	44.2885	1.80136	19	43.4532	1.93207	19	43.6137	2.76019	19	54.7985	2.13429	19	46.5507	538.101	6.07	19	592.573	5.49	16
P60900	246	27.3818	6.75635	Proteasome subunit alpha type 6 (EC 3.4.25.1) (Proteasome iota chain) (Macropain iota chain) (Multicatalytic endopeptidase complex iota chain) (27 kDa prosomal protein) (PROS-27) (p27K) - Homo sapiens (Human) - [PSA6_HUMAN]	14.23	35	1.24747	18	12.6801	1.30853	18	41.7278	1.42716	18	42.8597	0.987608	18	21.2361	1.37609	18	49.9025	1.34841	18	29.1019	1.32195	18	31.6363	682.944	14.23	17	890.732	14.23	18
P17987	556	60.3056	6.11279	T-complex protein 1 subunit alpha (TCP-1-alpha) (CCT-alpha) - Homo sapiens (Human) - [TCPA_HUMAN]	9.53	35	0.931991	18	8.05263	1.44598	18	33.1913	1.28182	18	50.9828	1.1026	18	34.3837	0.814599	17	33.7737	0.968291	18	47.8979	0.693192	17	28.3502	293.538	9.53	17	533.629	9.53	18
O43175	533	56.6144	6.7124	D-3-phosphoglycerate dehydrogenase (EC 1.1.1.95) (3-PGDH) - Homo sapiens (Human) - [SERA_HUMAN]	14.63	35	1.29827	17	33.1701	1.23174	17	53.3388	1.16443	17	58.6696	0.82675	17	27.408	2.29506	17	60.5672	1.56219	17	43.7628	2.04939	17	59.2926	455.436	13.13	15	589.343	14.63	20
P26599	531	57.1856	9.17334	Polypyrimidine tract-binding protein 1 (PTB) (Heterogeneous nuclear ribonucleoprotein I) (hnRNP I) (57 kDa RNA-binding protein PPTB-1) - Homo sapiens (Human) - [PTBP1_HUMAN]	17.33	35	0.999102	11	29.1737	0.923696	11	31.6901	0.93814	10	40.5455	1.18547	11	47.0177	1.46393	10	48.4549	1.46179	11	36.3779	1.45904	10	26.5764	491.773	17.33	16	869.344	14.69	19
P33240	577	60.9205	6.82959	Cleavage stimulation factor 64 kDa subunit (CSTF 64 kDa subunit) (CF-1 64 kDa subunit) (CstF-64) - Homo sapiens (Human) - [CSTF2_HUMAN]	11.27	35	1.06385	11	6.30532	0.57356	13	17.9666	0.798227	13	21.0534	0.706126	13	7.80729	0.745601	13	42.6573	0.710791	13	35.2013	0.757141	13	11.0755	515.482	11.27	16	582.245	11.27	19
Q99439	309	33.6753	7.32764	Calponin-2 (Calponin H2, smooth muscle) (Neutral calponin) - Homo sapiens (Human) - [CNN2_HUMAN]	8.09	34	1.41034	29	5.10501	2.62014	29	11.6852	0.645805	29	4.9309	0.958673	29	10.5168	1.67329	29	11.6999	2.24593	29	11.5589	1.07921	29	9.87938	226.481	8.09	27	327.54	8.09	7
O43776	548	62.9025	6.25244	Asparaginyl-tRNA synthetase, cytoplasmic (EC 6.1.1.22) (Asparagine--tRNA ligase) (AsnRS) - Homo sapiens (Human) - [SYNC_HUMAN]	9.67	34	1.07886	28	8.76546	1.24861	28	21.8104	1.69828	28	26.9192	1.3584	28	20.5326	1.03874	28	13.8073	1.53015	28	27.4418	0.779284	28	10.0039	90.3654	9.67	10	152.788	9.67	24
P12004	261	28.7503	4.69092	Proliferating cell nuclear antigen (PCNA) (Cyclin) - Homo sapiens (Human) - [PCNA_HUMAN]	26.05	34	1.04888	27	16.0705	2.92729	28	45.8283	1.75625	28	39.8477	2.88099	28	44.7421	1.76818	28	34.0924	1.67264	28	26.5154	1.77667	28	40.1576	369.166	26.05	28	258.509	15.33	6
P07108	87	10.038	6.56592	Acyl-CoA-binding protein (ACBP) (Diazepam-binding inhibitor) (DBI) (Endozepine) (EP) - Homo sapiens (Human) - [ACBP_HUMAN]	57.47	34	0.641644	26	12.531	1.05991	26	11.7491	0.757285	26	8.03672	0.531836	26	11.0339	0.614584	26	13.3994	0.342167	26	11.5985	0.489919	26	11.3106	140.585	57.47	25	216.626	29.89	9
P31949	105	11.7328	7.12256	Protein S100-A11 (S100 calcium-binding protein A11) (Protein S100C) (Calgizzarin) (MLN 70) - Homo sapiens (Human) - [S10AB_HUMAN]	40.95	34	1.06209	25	14.2648	1.47299	25	44.2185	1.21089	25	33.9339	1.6429	25	27.6335	1.01312	25	29.3847	0.967325	25	51.3041	1.32587	25	32.375	287.016	40.95	25	293.686	34.29	9
Q969E4	200	22.4886	4.91943	Transcription elongation factor A protein-like 3 (TCEA-like protein 3) (Transcription elongation factor S-II protein-like 3) - Homo sapiens (Human) - [TCAL3_HUMAN]	8	34	0.488255	23	12.1923	0.609943	23	6.6095	1.72077	23	8.69706	1.47128	23	9.32033	0.488856	23	13.6118	0.620603	23	19.2315	0.709293	23	13.6839	158.467	8	22	213.243	8	12
Q9UH65	585	68.9545	5.87158	Switch-associated protein 70 (SWAP-70) - Homo sapiens (Human) - [SWP70_HUMAN]	7.52	34	0.891185	22	18.4366	1.15271	22	43.1166	1.3363	22	39.3305	1.01025	22	37.5484	0.958292	22	38.5892	1.20352	22	51.9902	1.07368	22	37.2273	375.681	7.52	20	498.385	6.32	14
P50135	292	33.2736	5.33838	Histamine N-methyltransferase (EC 2.1.1.8) (HMT) - Homo sapiens (Human) - [HNMT_HUMAN]	8.22	34	0.7305	21	8.77688	0.517381	21	10.3751	1.13206	21	15.44	0.300174	21	24.913	0.601276	21	10.3344	0.711114	21	9.10263	0.415774	21	13.4088	286.088	3.42	16	412.018	8.22	18
Q15046	597	68.0046	6.354	Lysyl-tRNA synthetase (EC 6.1.1.6) (Lysine--tRNA ligase) (LysRS) - Homo sapiens (Human) - [SYK_HUMAN]	7.04	34	1.01769	21	48.7234	1.36067	21	17.8042	0.881147	21	47.2768	0.706748	21	33.3288	1.51561	21	19.3898	0.849424	21	54.9562	0.871324	21	71.1031	321.491	7.04	20	502.69	7.04	14
P08603	1231	138.979	6.62451	Complement factor H precursor (H factor 1) - Homo sapiens (Human) - [CFAH_HUMAN]	5.77	34	1.11263	20	32.0548	2.05964	20	51.9544	1.55727	20	41.4506	2.28082	20	53.1637	2.50922	20	56.5033	3.05554	20	73.7838	2.85166	20	68.9206	223.173	5.77	17	404.941	5.77	17
P30622	1427	160.891	5.38916	Restin (Cytoplasmic linker protein 170 alpha-2) (CLIP-170) (Reed-Sternberg intermediate filament-associated protein) (Cytoplasmic linker protein 1) - Homo sapiens (Human) - [RSN_HUMAN]	3.5	34	0.818539	20	18.8048	1.57996	20	24.8021	0.98554	20	18.5351	0.986896	20	21.5652	0.969017	20	22.658	0.83217	20	20.0532	0.98567	20	23.1695	446.345	3.5	20	515.902	3.5	14
Q16630	551	59.1734	7.15186	Cleavage and polyadenylation specificity factor 6 (Cleavage and polyadenylation specificity factor 68 kDa subunit) (CPSF 68 kDa subunit) (Pre-mRNA cleavage factor Im 68 kDa subunit) (Protein HPBRII-4/7) - Homo sapiens (Human) - [CPSF6_HUMAN]	11.07	34	0.889214	19	12.8839	0.768928	19	17.3481	0.872289	19	25.221	1.12369	19	19.0237	0.924376	19	18.4906	0.987285	19	20.0997	0.962725	19	20.1948	314.547	9.98	16	593.667	8.17	18
O43252	624	70.7876	6.85889	Bifunctional 3'-phosphoadenosine 5'-phosphosulfate synthetase 1 (PAPS synthetase 1) (PAPSS 1) (Sulfurylase kinase 1) (SK1) (SK 1) [Includes: Sulfate adenylyltransferase (EC 2.7.7.4) (Sulfate adenylate transferase) (SAT) (ATP-sulfurylase); Adenylyl-sulfate kinase (EC 2.7.1.25) (Adenylylsulfate 3'-phosphotransferase) (APS kinase) (Adenosine-5'-phosphosulfate 3'-phosphotransferase) (3'-phosphoadenos…	10.1	34	1.01939	18	17.8981	1.11547	18	32.9437	0.911957	18	26.5402	1.82162	18	32.7047	1.93046	18	31.7891	1.50868	18	24.9465	1.36598	18	28.9945	391.147	10.1	17	492.57	8.01	17
Q96CN7	298	32.2161	7.38623	Isochorismatase domain-containing protein 1 - Homo sapiens (Human) - [ISOC1_HUMAN]	11.07	34	1.09872	17	30.0619	1.25125	17	53.5226	0.862605	17	30.5457	1.15191	17	34.6308	1.04469	17	22.6451	0.973323	17	16.0557	1.1563	17	22.8888	403.866	11.07	17	477.929	11.07	17
P20290	206	22.1544	9.37842	Transcription factor BTF3 (RNA polymerase B transcription factor 3) - Homo sapiens (Human) - [BTF3_HUMAN]	10.68	34	0.957228	17	34.2831	1.04344	17	59.552	0.870104	17	33.5413	1.03292	17	43.2773	1.1487	17	32.3236	1.08169	17	32.4962	1.18201	17	44.1223	397.285	10.68	14	768.742	10.68	20
Q15393	1217	135.492	5.26221	Splicing factor 3B subunit 3 (Spliceosome-associated protein 130) (SAP 130) (SF3b130) (Pre-mRNA-splicing factor SF3b 130 kDa subunit) (STAF130) - Homo sapiens (Human) - [SF3B3_HUMAN]	3.37	34	1.31424	17	13.073	2.05865	17	22.7391	1.75899	17	26.5214	2.10073	17	22.0191	1.7203	17	25.2528	1.79765	17	20.6924	1.8186	17	17.2951	304.704	2.96	17	464.112	3.37	17
P54868	508	56.5994	8.1626	Hydroxymethylglutaryl-CoA synthase, mitochondrial precursor (EC 2.3.3.10) (HMG-CoA synthase) (3-hydroxy-3-methylglutaryl coenzyme A synthase) - Homo sapiens (Human) - [HMCS2_HUMAN]	9.06	34	0.637627	11	36.1609	0.406293	11	99.2305	2.6227	11	70.767	1.77821	11	40.1502	0.476916	11	61.7339	0.462247	11	90.8499	1.04067	11	35.383	397.084	9.06	19	486.418	7.48	15
Q04637	1600	175.426	5.33838	Eukaryotic translation initiation factor 4 gamma 1 (eIF-4-gamma 1) (eIF-4G1) (eIF-4G 1) (p220) - Homo sapiens (Human) - [IF4G1_HUMAN]	3.06	34	1.13565	9	31.6084	0.948736	9	98.6523	0.823195	9	105.686	0.996692	9	103.451	0.76945	9	103.352	0.869884	9	78.9985	0.710317	9	82.1393	478.441	3.06	20	563.011	2	14
P61088	152	17.127	6.56592	Ubiquitin-conjugating enzyme E2 N (EC 6.3.2.19) (Ubiquitin-protein ligase N) (Ubiquitin carrier protein N) (Ubc13) (Bendless-like ubiquitin-conjugating enzyme) - Homo sapiens (Human) - [UBE2N_HUMAN]	28.95	33	1.16248	21	19.4153	1.17841	21	12.8984	1.00845	21	16.9272	0.889889	21	13.4226	0.858252	21	21.616	0.857238	21	13.5486	1.09233	21	11.6407	321.316	28.95	21	400.797	23.03	12
Q92973	890	101.244	4.95752	Transportin-1 (Importin beta-2) (Karyopherin beta-2) (M9 region interaction protein) (MIP) - Homo sapiens (Human) - [TNPO1_HUMAN]	4.04	33	1.02288	18	6.38489	1.53515	18	8.4303	1.42341	18	15.0575	1.27129	18	9.4901	1.19193	18	13.1485	1.30508	18	11.5877	1.25612	18	11.236	245.389	4.04	17	382.394	4.04	16
P51452	185	20.4653	7.79639	Dual specificity protein phosphatase 3 (EC 3.1.3.48) (EC 3.1.3.16) (Dual specificity protein phosphatase VHR) - Homo sapiens (Human) - [DUS3_HUMAN]	24.32	33	0.826594	17	15.7186	0.668128	17	3.95061	0.988135	17	12.1499	0.642174	17	8.44562	0.572142	17	12.4033	0.655919	17	31.9306	0.707605	17	42.4335	503.119	24.32	17	593.437	24.32	16
Q9NZ08	929	105.779	6.40479	Adipocyte-derived leucine aminopeptidase precursor (EC 3.4.11.-) (A-LAP) (ARTS-1) (Aminopeptidase PILS) (Puromycin-insensitive leucyl-specific aminopeptidase) (PILS-AP) (Type 1 tumor necrosis factor receptor shedding aminopeptidase regulator) - Homo sapiens (Human) - [ARTS1_HUMAN]	4.63	33	1.34262	17	14.0941	1.64766	17	27.91	1.1088	17	24.2001	0.834294	17	10.6362	2.57362	17	26.2907	1.23392	17	26.1781	1.45177	17	25.9698	237.002	4.63	17	425.014	3.55	16
P09622	509	54.1159	7.6792	Dihydrolipoyl dehydrogenase, mitochondrial precursor (EC 1.8.1.4) (Dihydrolipoamide dehydrogenase) (Glycine cleavage system L protein) - Homo sapiens (Human) - [DLDH_HUMAN]	4.13	33	1.0005	17	17.0016	2.34482	17	49.3975	4.59094	17	59.8946	2.37801	17	49.0664	2.44067	17	49.5893	1.54703	17	53.5698	1.96172	17	59.2444	335.533	4.13	16	315.009	4.13	17
P26368	475	53.4672	9.08545	Splicing factor U2AF 65 kDa subunit (U2 auxiliary factor 65 kDa subunit) (U2 snRNP auxiliary factor large subunit) (hU2AF(65)) - Homo sapiens (Human) - [U2AF2_HUMAN]	5.05	33	1.05531	16	35.0348	1.15312	18	34.9383	0.952892	18	24.1976	1.67597	18	48.5576	1.64644	18	43.6172	1.33495	18	38.1367	1.79734	18	42.4852	527.893	5.05	15	681.289	5.05	18
P49915	693	76.667	6.87354	GMP synthase [glutamine-hydrolyzing] (EC 6.3.5.2) (Glutamine amidotransferase) (GMP synthetase) - Homo sapiens (Human) - [GUAA_HUMAN]	8.23	33	0.92698	15	11.8095	1.8408	15	11.5403	1.36815	15	27.2768	1.58552	15	18.8861	1.91281	15	14.9111	1.4073	15	16.6386	1.38359	15	19.4577	383.025	8.23	15	582.896	8.23	18
Q9Y678	874	97.6555	5.46533	Coatomer subunit gamma (Gamma-coat protein) (Gamma-COP) - Homo sapiens (Human) - [COPG_HUMAN]	7.32	33	1.08412	15	15.3347	0.984487	15	27.6066	1.10288	15	21.9257	0.942725	15	23.5746	1.16428	15	38.4911	1.81124	15	29.0431	1.44416	15	29.4284	549.036	7.32	17	673.054	7.32	16
P00367	558	61.3592	7.79639	Glutamate dehydrogenase 1, mitochondrial precursor (EC 1.4.1.3) (GDH) - Homo sapiens (Human) - [DHE3_HUMAN]	3.76	32	0.858995	23	10.995	0.848083	23	18.9763	1.10561	23	12.6909	0.692093	23	12.4458	0.630396	23	22.4086	0.789169	23	10.1792	0.811575	23	22.1957	284.305	3.76	21	284.968	2.69	11
Q92945	707	72.6639	7.92822	Far upstream element-binding protein 2 (FUSE-binding protein 2) (KH type-splicing regulatory protein) (KSRP) (p75) - Homo sapiens (Human) - [FUBP2_HUMAN]	3.11	32	0.824124	22	10.727	0.965493	22	13.7354	0.578607	22	9.68518	1.57188	22	25.9834	1.59805	22	24.1582	1.3346	22	22.8302	1.14275	22	14.8735	274.926	3.11	23	196.942	3.11	9
O00170	330	37.6402	6.53662	AH receptor-interacting protein (AIP) (Aryl-hydrocarbon receptor-interacting protein) (Immunophilin homolog ARA9) (HBV-X-associated protein 2) - Homo sapiens (Human) - [AIP_HUMAN]	15.76	32	1.08217	20	30.6792	1.02871	20	32.0857	1.07242	20	40.7912	0.874014	20	34.3615	1.19637	20	34.467	1.22698	20	34.0205	1.02301	20	38.7233	260.466	13.64	19	323.754	13.94	13
P42704	1273	145.109	5.68115	130 kDa leucine-rich protein (LRP 130) (GP130) (Leucine-rich PPR motif-containing protein) - Homo sapiens (Human) - [LPPRC_HUMAN]	4.87	32	1.34073	19	18.6402	1.6549	20	30.7709	1.27788	20	26.7457	1.89311	20	22.7026	1.10972	20	28.3968	1.73594	20	32.7986	1.0596	20	35.0272	318.422	4.87	20	398.095	4.48	12
Q5JRX3	1037	117.38	6.97607	Presequence protease, mitochondrial precursor (EC 3.4.24.-) (hPreP) (Pitrilysin metalloproteinase 1) (Metalloprotease 1) (hMP1) - Homo sapiens (Human) - [PREP_HUMAN]	5.3	32	1.06194	18	20.5722	1.65003	18	56.7795	1.75661	18	64.1055	1.19603	18	57.6427	0.86596	18	32.8159	0.894379	18	49.7151	0.938996	18	52.8785	276.485	5.3	17	481.971	4.44	15
Q96C19	240	26.6805	5.19873	EF-hand domain-containing protein 2 (Swiprosin-1) - Homo sapiens (Human) - [EFHD2_HUMAN]	20.42	32	1.20608	17	12.1341	1.06536	17	18.0997	1.67504	17	22.0256	0.732802	17	15.6333	1.08985	17	15.1792	0.597881	17	27.5333	0.76812	17	31.3075	449.44	20.42	18	493.884	16.25	14
P39019	145	16.0505	10.3159	40S ribosomal protein S19 - Homo sapiens (Human) - [RS19_HUMAN]	12.41	32	0.674295	17	13.1235	1.8269	17	13.7304	1.58036	17	19.4272	1.37422	17	13.0191	1.8966	17	24.8703	1.83552	17	19.3069	1.71323	17	19.8826	332.933	12.41	17	378.724	6.21	15
Q6P2Q9	2335	273.427	8.83643	Pre-mRNA-processing-splicing factor 8 (Splicing factor Prp8) (PRP8 homolog) (220 kDa U5 snRNP-specific protein) (p220) - Homo sapiens (Human) - [PRP8_HUMAN]	4.71	32	0.968918	17	22.5212	0.925474	17	16.0859	1.0927	17	27.9052	1.52955	17	29.9267	1.20134	17	26.7178	1.16158	16	23.9598	1.1023	17	23.3067	496.29	4.71	17	590.28	4.41	15
P56159	465	51.4222	7.91357	GDNF family receptor alpha-1 precursor (GFR-alpha-1) (GDNF receptor alpha) (GDNFR-alpha) (TGF-beta-related neurotrophic factor receptor 1) (RET ligand 1) - Homo sapiens (Human) - [GFRA1_HUMAN]	6.24	32	0.674919	16	33.0328	0.69204	16	21.3445	0.15332	14	64.98	7.66483	15	24.8622	0.487107	7	13.8184	0.391229	16	49.7504	0.701878	16	39.4792	349.447	6.24	16	402.837	6.24	16
P15289	507	53.5537	6.07471	Arylsulfatase A precursor (EC 3.1.6.8) (ASA) (Cerebroside-sulfatase) [Contains: Arylsulfatase A component B; Arylsulfatase A component C] - Homo sapiens (Human) - [ARSA_HUMAN]	3.35	32	0.572763	16	40.2548	0.315763	15	37.9726	1.18378	16	22.665	1.05128	16	26.5207	0.568302	16	20.4425	0.60564	16	9.19271	0.547524	15	31.6936	621.447	3.35	15	569.679	3.35	17
Q9BXP5	876	100.604	5.96045	Arsenite-resistance protein 2 - Homo sapiens (Human) - [ARS2_HUMAN]	6.05	32	0.967124	15	29.251	1.16252	15	33.1421	1.07029	15	20.5603	0.988809	15	29.2602	0.930991	15	35.8101	0.889591	15	36.5717	0.904427	15	41.5509	341.838	4.91	15	605.409	6.05	17
O00410	1097	123.55	4.94482	Importin beta-3 (Karyopherin beta-3) (Ran-binding protein 5) (RanBP5) - Homo sapiens (Human) - [IMB3_HUMAN]	4.56	32	1.39249	14	28.7573	1.86259	14	36.8782	1.34846	14	40.7183	0.931898	14	23.1493	1.68101	14	32.0054	2.48692	14	54.9084	0.99153	14	34.1533	367.526	4.56	17	362.854	3.28	15
P13716	330	36.2714	6.78564	Delta-aminolevulinic acid dehydratase (EC 4.2.1.24) (Porphobilinogen synthase) (ALADH) - Homo sapiens (Human) - [HEM2_HUMAN]	4.55	32	0.801394	13	12.2074	0.810527	13	12.2929	0.643304	13	8.92594	0.529865	13	10.5867	0.63101	13	9.98024	0.745988	13	5.31894	0.56557	13	12.8775	453.25	4.55	16	361.17	4.55	16
P46459	744	82.5081	6.94678	Vesicle-fusing ATPase (EC 3.6.4.6) (Vesicular-fusion protein NSF) (N-ethylmaleimide sensitive fusion protein) (NEM-sensitive fusion protein) - Homo sapiens (Human) - [NSF_HUMAN]	3.09	32	0.959891	7	9.13048	0.917072	7	8.66825	1.96512	7	8.77449	1.1427	7	4.67324	0.794611	7	10.1863	0.78201	7	19.393	1.13955	7	18.5936	331.632	3.09	26	191.771	3.09	6
P13646	458	49.5554	4.95752	Keratin, type I cytoskeletal 13 (Cytokeratin-13) (CK-13) (Keratin-13) (K13) - Homo sapiens (Human) - [K1C13_HUMAN]	14.19	32	1.03584	1		0.307544	1		1.25728	1		2.18385	1		2.08103	1		2.45786	1		0.620995	1		601.327	14.19	32
P60763	192	21.3651	8.14795	Ras-related C3 botulinum toxin substrate 3 (p21-Rac3) - Homo sapiens (Human) - [RAC3_HUMAN]	9.38	31	0.960212	24	8.31071	1.5616	24	9.49318	1.74424	24	8.17704	1.35392	24	8.58458	1.78031	24	10.7335	1.25755	24	6.64343	1.21317	24	8.01639	291.429	9.38	24	251.358	4.17	7
O43719	755	85.8006	4.39893	HIV Tat-specific factor 1 (Tat-SF1) - Homo sapiens (Human) - [HTSF1_HUMAN]	9.27	31	1.10326	21	10.6715	1.15618	21	33.9558	1.22061	21	38.3328	1.25786	21	30.031	0.83404	21	31.687	0.745165	21	31.5674	0.88611	21	30.9829	282.999	5.83	19	437.988	8.21	12
P50851	2863	318.959	5.61768	Lipopolysaccharide-responsive and beige-like anchor protein (CDC4-like protein) (Beige-like protein) - Homo sapiens (Human) - [LRBA_HUMAN]	2.65	31	0.934337	21	16.5039	1.36231	21	27.7448	1.5204	21	25.2663	0.953517	21	32.1161	0.998902	21	35.2769	1.91978	21	23.6181	1.57029	21	24.5482	448.911	2.65	21	359.859	1.75	10
P31151	101	11.4495	6.771	Protein S100-A7 (S100 calcium-binding protein A7) (Psoriasin) - Homo sapiens (Human) - [S10A7_HUMAN]	65.35	31	0.459183	20	23.4327	1.0183	21	30.9459	2.35554	21	30.3346	0.32925	21	28.5248	0.300527	21	55.3647	1.14174	21	22.9982	0.216944	17	75.2482	381.493	65.35	20	351.684	53.47	11
P62805	103	11.3604	11.356	Histone H4 - Homo sapiens (Human) - [H4_HUMAN]	51.46	31	0.759454	20	12.5716	0.741197	20	43.1398	0.685328	20	26.494	2.94259	20	70.3587	0.962823	20	53.3556	0.711515	20	35.2725	0.896844	20	54.8634	279.011	51.46	19	329.715	29.13	12
P02452	1464	138.827	5.79541	Collagen alpha-1(I) chain precursor - Homo sapiens (Human) - [CO1A1_HUMAN]	8.06	31	0.57951	20	52.2381	0.422061	20	36.1661	0.302972	20	73.7008	3.04913	17	96.6832	0.681111	20	37.0963	0.912744	20	59.3373	0.826151	20	49.6795	494.065	5.4	16	597.178	5.19	15
P55327	184	19.8512	4.95752	Tumor protein D52 (N8 protein) - Homo sapiens (Human) - [TPD52_HUMAN]	16.85	31	1.00242	18	17.0255	0.891161	18	35.1751	1.16676	18	24.8078	1.64627	18	28.514	0.65649	18	26.3918	0.756645	18	31.0883	1.66809	18	27.4014	314.277	16.85	17	359.647	8.15	14
P18440	290	33.8772	6.53662	Arylamine N-acetyltransferase 1 (EC 2.3.1.5) (Arylamide acetylase 1) (Monomorphic arylamine N-acetyltransferase) (MNAT) (N-acetyltransferase type 1) (NAT-1) - Homo sapiens (Human) - [ARY1_HUMAN]	31.38	31	0.650255	17	72.1157	1.35783	17	55.4474	2.83685	17	83.0979	0.63192	18	47.2914	0.355031	16	51.2472	0.440749	18	47.868	0.383611	17	38.9595	450.235	31.38	16	555.3	31.38	15
Q93052	612	65.7038	7.37158	Lipoma-preferred partner (LIM domain-containing preferred translocation partner in lipoma) - Homo sapiens (Human) - [LPP_HUMAN]	6.7	31	0.47404	17	6.51138	0.684649	17	10.2482	0.778506	17	5.38714	0.45025	17	20.4352	0.606611	16	8.40737	0.734422	17	4.92427	0.597217	17	11.4662	350.944	6.7	17	412.005	6.7	14
O60763	962	107.84	4.90674	General vesicular transport factor p115 (Transcytosis-associated protein) (TAP) (Vesicle docking protein) - Homo sapiens (Human) - [VDP_HUMAN]	4.47	31	1.44796	16	14.1466	0.827582	16	25.439	0.875711	16	33.5656	1.29874	16	30.8479	0.962164	16	27.0366	1.20515	16	16.5945	0.891672	16	17.096	409.277	4.47	16	416.526	4.47	15
O95782	977	107.487	7.06396	AP-2 complex subunit alpha-1 (Adapter-related protein complex 2 alpha-1 subunit) (Alpha-adaptin A) (Adaptor protein complex AP-2 alpha-1 subunit) (Clathrin assembly protein complex 2 alpha-A large chain) (100 kDa coated vesicle protein A) (Plasma membrane adaptor HA2/AP2 adaptin alpha A subunit) - Homo sapiens (Human) - [AP2A1_HUMAN]	6.24	31	1.19538	12	7.53839	0.958456	12	12.2143	0.64192	12	12.2884	1.02108	12	11.6174	0.849908	12	14.5478	1.37195	12	20.0794	0.992813	12	17.2014	324.97	6.24	16	341.283	6.24	15
P30443	365	40.8202	6.53662	HLA class I histocompatibility antigen, A-1 alpha chain precursor (MHC class I antigen A*1) - Homo sapiens (Human) - [1A01_HUMAN]	5.75	31	0.99052	2	11.6841	0.371808	2	96.6976	1.24893	2	119.248	1.65177	2	170.059	0.44113	2	90.6564	1.53656	2	110.446	0.428204	2	56.2084	354.686	5.75	16	495.304	5.75	15
P84243	136	15.3185	11.2681	Histone H3.3 - Homo sapiens (Human) - [H33_HUMAN]	33.09	30	0.710623	24	16.1285	0.459184	24	20.9934	0.364842	24	30.5004	2.30926	24	11.7629	0.679891	24	14.5981	0.443798	24	22.5156	0.652129	24	13.6986	216.521	5.15	23	222.636	33.09	7
Q15056	248	27.3684	7.2251	Eukaryotic translation initiation factor 4H (eIF-4H) (Williams-Beuren syndrome chromosome region 1 protein) - Homo sapiens (Human) - [IF4H_HUMAN]	29.03	30	1.07334	22	23.3555	1.57679	22	25.9991	0.871852	22	53.316	0.975696	22	40.9481	0.957843	22	49.7016	0.91672	22	41.8923	0.708774	22	46.8986	186.318	17.34	21	350.021	22.58	9
P32455	592	67.8597	6.31592	Interferon-induced guanylate-binding protein 1 (GTP-binding protein 1) (Guanine nucleotide-binding protein 1) (GBP-1) (HuGBP-1) - Homo sapiens (Human) - [GBP1_HUMAN]	7.6	30	1.86768	22	12.3243	2.77036	22	42.5469	0.498082	22	30.9139	0.581715	22	33.7954	1.85993	22	38.9498	1.0378	22	39.4727	1.00972	22	48.6127	229.993	7.6	24	259.668	6.76	6
P02743	223	25.3711	6.53662	Serum amyloid P-component precursor (SAP) (9.5S alpha-1-glycoprotein) [Contains: Serum amyloid P-component(1-203)] - Homo sapiens (Human) - [SAMP_HUMAN]	24.22	30	0.79901	20	25.8973	0.535514	20	86.71	0.649041	20	47.508	0.487626	20	67.4315	0.450956	20	92.5978	1.06462	20	33.2367	2.02976	20	36.5767	209.897	24.22	17	264.215	19.73	13
Q15691	268	29.9802	5.13525	Microtubule-associated protein RP/EB family member 1 (APC-binding protein EB1) (End-binding protein 1) (EB1) - Homo sapiens (Human) - [MARE1_HUMAN]	16.42	30	1.17614	19	11.1029	1.15641	19	60.4246	0.924525	19	56.5004	0.89572	19	43.0504	0.873231	19	43.5875	0.880888	19	59.1129	1.17417	19	57.834	177.945	16.42	17	295.998	16.42	13
P36955	418	46.3133	6.37939	Pigment epithelium-derived factor precursor (PEDF) (Serpin-F1) (EPC-1) - Homo sapiens (Human) - [PEDF_HUMAN]	8.37	30	1.09686	18	11.895	1.04733	18	40.436	0.880032	18	35.5115	2.52982	18	26.1254	0.969225	18	28.7071	1.52253	18	35.7958	0.967352	18	29.5404	249.129	8.37	15	384.346	8.37	15
P05388	317	34.2518	5.97314	60S acidic ribosomal protein P0 (L10E) - Homo sapiens (Human) - [RLA0_HUMAN]	22.08	30	1.11169	17	17.5162	1.10333	17	19.1361	1.17025	17	24.9715	0.943081	17	23.6011	1.23073	17	25.9939	1.08509	17	30.568	0.914255	17	10.513	424.375	8.52	13	456.831	22.08	17
Q53EL6	469	51.689	5.21143	Programmed cell death protein 4 (Nuclear antigen H731-like) (Neoplastic transformation inhibitor protein) (Protein 197/15a) - Homo sapiens (Human) - [PDCD4_HUMAN]	14.71	30	0.933779	17	26.9281	0.43386	18	35.1294	0.539455	18	30.454	0.509908	18	41.5862	1.10248	18	35.9384	0.80949	18	43.3495	1.54606	18	44.4622	271.187	14.71	15	525.32	12.79	15
O00182	355	39.4929	9.17334	Galectin-9 (HOM-HD-21) (Ecalectin) - Homo sapiens (Human) - [LEG9_HUMAN]	10.14	30	1.10222	17	14.4227	1.17744	17	28.9242	0.833891	17	34.5514	1.09198	17	44.9332	1.72051	17	35.2849	3.77241	17	40.7391	2.01953	17	34.413	334.332	10.14	15	423.368	10.14	15
P21266	225	26.5421	5.5415	Glutathione S-transferase Mu 3 (EC 2.5.1.18) (GSTM3-3) (GST class-mu 3) (hGSTM3-3) - Homo sapiens (Human) - [GSTM3_HUMAN]	37.78	30	0.960614	16	25.9273	1.37899	16	38.3942	1.32788	16	51.4637	0.743657	16	29.2372	0.782118	16	28.8453	0.683405	16	39.3656	1.71627	16	50.3007	296.03	37.78	18	322.535	33.78	12
P54136	660	75.3309	6.68311	Arginyl-tRNA synthetase, cytoplasmic (EC 6.1.1.19) (Arginine--tRNA ligase) (ArgRS) - Homo sapiens (Human) - [SYRC_HUMAN]	11.06	30	1.1989	16	14.2711	1.33103	16	97.0311	1.44309	16	95.1849	0.885733	16	87.5039	0.982871	16	93.8042	1.19388	16	88.862	0.827315	16	81.2213	216.088	7.27	18	334.996	10.3	12
Q9HB07	376	42.4185	6.72705	UPF0160 protein MYG1 - Homo sapiens (Human) - [MYG1_HUMAN]	8.51	30	0.638524	16	6.88127	0.847405	16	9.1924	1.09134	16	10.1406	0.724626	16	8.63041	0.528118	16	17.6992	0.772011	16	9.79844	0.735908	16	13.3528	370.761	8.51	16	421.84	6.91	14
Q8WWX9	145	16.1745	5.5415	Thioredoxin-like selenoprotein M precursor (Protein SelM) - Homo sapiens (Human) - [SELM_HUMAN]	9.66	30	0.712722	15	21.0082	1.3546	15	35.2887	1.47713	15	33.5815	0.989259	15	24.4325	1.31304	15	43.7318	1.32929	15	16.905	1.77315	15	34.5889	463.99	9.66	15	557.425	9.66	15
Q14789	3259	375.848	4.99561	Golgin subfamily B member 1 (Giantin) (Macrogolgin) (372 kDa Golgi complex-associated protein) (GCP372) - Homo sapiens (Human) - [GOGB1_HUMAN]	2.88	30	0.990392	12	14.9581	0.877396	12	47.7072	0.944761	12	32.5642	1.21541	12	21.0119	0.621955	12	37.8645	0.622657	12	37.6021	0.708222	12	52.8495	212.614	2.3	9	774.8	2.64	21
P08697	491	54.5311	6.29053	Alpha-2-antiplasmin precursor (Alpha-2-plasmin inhibitor) (Alpha-2-PI) (Alpha-2-AP) - Homo sapiens (Human) - [A2AP_HUMAN]	8.76	30	0.813983	11	44.8145	0.72735	14	13.1951	1.06392	14	35.3433	1.3172	14	40.3854	1.9619	14	53.9068	1.54193	14	52.9608	1.8643	14	41.8409	187.721	8.76	15	471.359	8.76	15
O94973	939	103.895	6.96143	AP-2 complex subunit alpha-2 (Adapter-related protein complex 2 alpha-2 subunit) (Alpha-adaptin C) (Adaptor protein complex AP-2 alpha-2 subunit) (Clathrin assembly protein complex 2 alpha-C large chain) (100 kDa coated vesicle protein C) (Plasma membrane adaptor HA2/AP2 adaptin alpha C subunit) (Huntingtin-interacting protein HYPJ) - Homo sapiens (Human) - [AP2A2_HUMAN]	6.28	30	1.04022	11	8.54154	0.563785	11	14.5687	0.787746	11	17.4826	1.01034	11	25.1078	0.799952	11	24.6592	1.23785	11	28.9762	1.12713	11	18.0719	361.622	6.28	16	327.801	6.28	14
P07205	417	44.7673	8.54346	Phosphoglycerate kinase, testis specific (EC 2.7.2.3) - Homo sapiens (Human) - [PGK2_HUMAN]	8.63	30	1.01887	9	2.0331	0.390851	9	7.29426	0.32498	9	7.19974	0.390436	9	11.4164	0.186957	9	12.5445	0.248024	9	12.7206	0.152261	9	9.93063	267.75	8.63	23	235.073	5.28	7
P52788	366	41.2418	5.021	Spermine synthase (EC 2.5.1.22) (Spermidine aminopropyltransferase) (SPMSY) - Homo sapiens (Human) - [SPSY_HUMAN]	14.75	29	1.27839	22	16.0294	1.10633	22	45.0807	0.987131	22	15.1101	1.4309	22	21.3192	0.845845	22	34.3686	1.23755	22	10.553	2.14775	22	15.0741	289.043	14.75	22	258.122	9.56	7
O75390	466	51.6795	8.32373	Citrate synthase, mitochondrial precursor (EC 2.3.3.1) - Homo sapiens (Human) - [CISY_HUMAN]	4.29	29	1.10417	21	8.51291	1.1399	21	11.7404	0.997627	21	4.46255	1.08527	21	8.89294	0.681394	21	9.68105	0.704778	21	12.8034	0.789422	21	9.94366	482.595	4.29	21	176.265	4.29	8
Q14624	930	103.261	6.97607	Inter-alpha-trypsin inhibitor heavy chain H4 precursor (ITI heavy chain H4) (Inter-alpha-inhibitor heavy chain 4) (Inter-alpha-trypsin inhibitor family heavy chain-related protein) (IHRP) (Plasma kallikrein sensitive glycoprotein 120) (PK-120) (GP120) [Contains: 70 kDa inter-alpha-trypsin inhibitor heavy chain H4; 35 kDa inter-alpha-trypsin inhibitor heavy chain H4] - Homo sapiens (Human) - [ITIH…	9.25	29	1.60648	20	8.56281	0.829535	20	9.19091	0.856961	20	10.9228	1.01989	20	16.5446	1.74096	20	27.1538	1.52817	20	23.8576	1.69576	20	27.2821	293.872	5.7	20	305.125	6.24	9
O60437	1756	204.526	5.56689	Periplakin (195 kDa cornified envelope precursor protein) (190 kDa paraneoplastic pemphigus antigen) - Homo sapiens (Human) - [PEPL_HUMAN]	4.38	29	0.764666	20	22.6654	0.934001	20	56.1512	1.66023	20	20.8243	0.598876	20	48.1833	1.64897	20	42.9702	1.49292	20	56.1647	1.1655	20	19.0899	272.608	3.99	15	372.097	3.19	14
Q05707	1796	193.394	5.30029	Collagen alpha-1(XIV) chain precursor (Undulin) - Homo sapiens (Human) - [COEA1_HUMAN]	2.78	29	0.896217	20	21.4651	0.350797	20	33.6409	0.411966	20	21.388	1.093	20	22.5105	2.15703	20	18.5501	1.46588	20	19.4584	1.13426	20	14.2227	300.027	2.78	19	247.904	2.23	10
Q15746	1914	210.642	6.15088	Myosin light chain kinase, smooth muscle (EC 2.7.11.18) (MLCK) (Telokin) (Kinase-related protein) (KRP) - Homo sapiens (Human) - [MYLK_HUMAN]	2.19	29	1.11069	20	5.77262	0.608297	20	9.95168	0.678155	20	9.05944	0.651007	20	12.1047	1.00331	20	10.4861	1.70909	20	15.8574	0.974436	20	9.14004	442.502	1.25	16	303.49	2.19	13
P24752	427	45.1706	8.85107	Acetyl-CoA acetyltransferase, mitochondrial precursor (EC 2.3.1.9) (Acetoacetyl-CoA thiolase) (T2) - Homo sapiens (Human) - [THIL_HUMAN]	15.46	29	0.886754	18	19.3119	1.61203	17	21.0074	2.09538	16	16.8025	1.25524	18	25.5551	0.958517	18	21.0266	0.553596	18	34.1568	0.854716	18	22.4066	349.106	15.46	18	383.021	15.46	11
O94760	285	31.1019	5.80811	NG,NG-dimethylarginine dimethylaminohydrolase 1 (EC 3.5.3.18) (Dimethylargininase-1) (Dimethylarginine dimethylaminohydrolase 1) (DDAHI) (DDAH-1) - Homo sapiens (Human) - [DDAH1_HUMAN]	10.18	29	0.956571	18	16.6318	0.739705	18	27.8591	1.65863	18	34.3844	0.666187	18	18.876	0.737784	18	19.1609	0.742779	18	12.1302	1.0136	18	26.0145	135.637	6.67	11	644.893	10.18	18
Q5T2W1	519	57.0939	5.5542	PDZ domain-containing protein 1 (CFTR-associated protein of 70 kDa) (Na/Pi cotransporter C-terminal-associated protein) (NaPi-Cap1) (Na(+)/H(+) exchanger regulatory factor 3) (Sodium-hydrogen exchanger regulatory factor 3) - Homo sapiens (Human) - [PDZD1_HUMAN]	1.54	29	1.28567	18	8.23045	0.237519	18	31.7134	5.2889	18	11.7361	0.333418	18	20.3883	0.120219	18	30.2674	0.13766	18	32.9409	0.0972812	18	39.9858	107.984	1.54	14	249.684	1.54	15
P04196	525	59.5409	7.50342	Histidine-rich glycoprotein precursor (Histidine-proline-rich glycoprotein) (HPRG) - Homo sapiens (Human) - [HRG_HUMAN]	8.38	29	0.850406	17	28.3494	0.564159	18	21.2246	0.657797	18	18.775	0.716734	18	18.9959	0.922192	18	44.3652	0.913473	18	46.463	0.932337	18	41.8157	350.202	8.38	13	527.609	8.38	16
P55957	195	21.981	5.43994	BH3-interacting domain death agonist (BID) (p22 BID) [Contains: BH3-interacting domain death agonist p15 (p15 BID); BH3-interacting domain death agonist p13 (p13 BID); BH3-interacting domain death agonist p11 (p11 BID)] - Homo sapiens (Human) - [BID_HUMAN]	7.69	29	1.10798	17	20.031	0.93155	17	21.4559	1.21964	17	39.3092	1.00719	17	24.8734	0.979486	17	30.6673	1.03989	17	33.6654	0.702686	17	17.826	680.84	7.69	17	499.932	7.69	12
Q9UPN3	5430	620.034	5.37646	Microtubule-actin cross-linking factor 1, isoforms 1/2/3/5 (Actin cross-linking family protein 7) (Macrophin-1) (Trabeculin-alpha) (620 kDa actin-binding protein) (ABP620) - Homo sapiens (Human) - [MACF1_HUMAN]	1.93	29	0.956934	17	15.7742	0.598527	17	23.368	0.801546	17	75.7378	0.734236	17	16.3788	1.08038	17	32.2023	0.887251	17	27.4169	1.0453	17	28.0456	319.688	1.93	18	264.172	1.45	11
P12273	146	16.5618	8.04541	Prolactin-inducible protein precursor (Prolactin-induced protein) (Secretory actin-binding protein) (SABP) (Gross cystic disease fluid protein 15) (GCDFP-15) (gp17) - Homo sapiens (Human) - [PIP_HUMAN]	42.47	29	0.395792	16	88.4209	0.369407	17	42.913	3.60074	18	76.9639	0.577521	18	33.8162	0.48108	18	38.9754	0.42093	18	42.448	0.396667	18	56.5996	223.146	32.19	12	412.311	36.99	17
P34913	555	62.5747	6.27783	Epoxide hydrolase 2 (EC 3.3.2.10) (Soluble epoxide hydrolase) (SEH) (Epoxide hydratase) (Cytosolic epoxide hydrolase) (CEH) - Homo sapiens (Human) - [HYES_HUMAN]	13.87	29	0.637936	16	44.0518	0.904832	16	14.5304	0.733589	16	29.7183	0.733568	16	24.1811	0.877035	16	25.4118	1.02134	16	28.6294	1.79181	16	31.7741	486.425	13.87	14	652.584	12.61	15
P61289	254	29.4876	5.94775	Proteasome activator complex subunit 3 (Proteasome activator 28-gamma subunit) (PA28gamma) (PA28g) (Activator of multicatalytic protease subunit 3) (11S regulator complex subunit gamma) (REG-gamma) (Ki nuclear autoantigen) - Homo sapiens (Human) - [PSME3_HUMAN]	5.91	29	1.4103	15	11.9831	1.52273	16	21.0963	2.76322	16	20.1841	1.72963	16	20.9012	1.32176	16	17.512	1.30342	16	22.475	1.34571	16	22.3747	446.789	5.91	14	380.396	5.91	15
P35221	906	100.009	6.29053	Catenin alpha-1 (Cadherin-associated protein) (Alpha E-catenin) (NY-REN-13 antigen) - Homo sapiens (Human) - [CTNA1_HUMAN]	4.75	29	1.11568	14	24.5605	2.08314	14	80.9589	1.59609	14	84.8516	2.69189	14	87.2189	1.61431	14	84.1592	2.09554	14	84.3417	2.1429	14	85.7356	403.897	4.75	14	599.789	4.75	15
P01625	114	12.6322	7.92822	Ig kappa chain V-IV region Len - Homo sapiens (Human) - [KV402_HUMAN]	21.93	28	1.42106	25	7.56751	0.935711	25	6.69661	0.798991	25	7.17495	0.930864	25	6.44036	1.57277	25	5.77449	1.51107	25	5.99533	1.75968	25	4.16824	244.047	21.93	25	277.609	15.79	3
Q9UNF1	606	64.9144	9.31982	Melanoma-associated antigen D2 (MAGE-D2 antigen) (MAGE-D) (Breast cancer-associated gene 1 protein) (BCG-1) (11B6) (Hepatocellular carcinoma-associated protein JCL-1) - Homo sapiens (Human) - [MAGD2_HUMAN]	2.81	28	1.26817	22	5.75641	1.61134	22	14.7631	0.878772	22	14.8628	1.14118	22	18.3755	0.368511	22	16.6161	0.893304	22	13.1676	0.992461	22	16.4093	358.268	2.81	22	159.804	2.81	6
O15540	132	14.8795	5.59229	Fatty acid-binding protein, brain (B-FABP) (Brain lipid-binding protein) (BLBP) (Mammary-derived growth inhibitor related) - Homo sapiens (Human) - [FABPB_HUMAN]	6.82	28	3.83436	21	45.2323	1.24655	21	31.6836	0.609096	21	21.4114	0.481763	21	22.0589	9.29397	3	51.0598	1.42093	21	42.0154	0.472781	21	24.9774	128.065	6.82	18	223.751	6.82	10
P43487	201	23.2956	5.2876	Ran-specific GTPase-activating protein (Ran-binding protein 1) (RanBP1) - Homo sapiens (Human) - [RANG_HUMAN]	10.95	28	1.36421	19	10.3049	2.37673	19	11.1231	2.86626	19	28.6338	2.57193	19	29.2934	2.7768	19	29.0303	2.03374	19	28.0533	1.74184	19	13.6518	203.119	10.95	18	245.786	5.47	10
P12081	509	57.3742	5.88428	Histidyl-tRNA synthetase, cytoplasmic (EC 6.1.1.21) (Histidine--tRNA ligase) (HisRS) - Homo sapiens (Human) - [SYHC_HUMAN]	17.09	28	1.05435	18	45.9689	1.95583	18	51.3814	1.35316	18	69.0296	1.16207	18	42.6296	1.18087	17	45.0948	1.27184	18	63.0612	0.809755	18	37.6643	381.857	12.18	17	313.096	17.09	11
P48739	271	31.5199	6.87354	Phosphatidylinositol transfer protein beta isoform (PtdIns transfer protein beta) (PtdInsTP) (PI-TP-beta) - Homo sapiens (Human) - [PIPNB_HUMAN]	15.13	28	0.934775	18	21.6187	1.7897	18	99.9551	2.14574	18	109.889	1.39162	18	89.2709	1.67343	18	93.4427	1.89317	18	91.8707	1.47143	18	89.0441	387.56	15.13	18	381.227	10.33	10
Q9H0D6	950	108.513	7.47412	5'-3' exoribonuclease 2 (EC 3.1.13.-) (DHM1-like protein) (DHP protein) - Homo sapiens (Human) - [XRN2_HUMAN]	5.26	28	1.45245	18	14.6814	1.02814	18	17.685	0.974883	18	18.8413	1.08036	18	13.0654	1.10909	18	15.5794	0.654978	18	25.5764	1.27464	18	19.9767	301.524	5.26	18	325.755	4.53	10
O00159	1028	117.965	9.46631	Myosin-Ic (Myosin I beta) (MMI-beta) (MMIb) - Homo sapiens (Human) - [MYO1C_HUMAN]	6.81	28	0.85137	17	48.1892	0.52953	17	27.9435	0.674084	17	58.0655	1.00674	17	42.6883	0.808131	17	30.0825	1.25111	17	61.3722	1.20224	17	62.8312	321.731	6.81	18	442.335	5.93	10
P37108	136	14.5608	10.0376	Signal recognition particle 14 kDa protein (SRP14) (18 kDa Alu RNA-binding protein) - Homo sapiens (Human) - [SRP14_HUMAN]	10.29	28	0.750191	16	20.8588	0.938912	16	20.5484	1.36375	16	25.9217	1.49646	16	34.7947	0.941328	16	10.3024	0.850608	16	10.0591	0.87885	15	14.3307	239.136	10.29	13	502.29	10.29	15
O95394	542	59.8143	6.25244	Phosphoacetylglucosamine mutase (EC 5.4.2.3) (PAGM) (Acetylglucosamine phosphomutase) (N-acetylglucosamine-phosphate mutase) (Phosphoglucomutase 3) - Homo sapiens (Human) - [AGM1_HUMAN]	7.56	28	0.853114	15	34.4789	2.07537	15	40.7767	0.979661	15	49.2051	0.933675	15	19.6615	1.04589	15	24.7088	1.45272	15	26.4768	0.943142	15	12.7564	408.421	7.56	13	598.99	7.56	15
P55145	179	20.2436	8.41162	ARMET protein precursor (Arginine-rich protein) - Homo sapiens (Human) - [ARMET_HUMAN]	21.79	28	1.40478	14	13.1352	2.49991	14	16.784	1.2302	14	15.1796	1.78511	14	33.0039	0.738174	14	25.3153	0.973009	14	14.3221	0.494753	14	20.5551	274.903	21.79	14	491.154	21.79	14
Q9UBE0	346	38.4256	5.30029	SUMO-activating enzyme subunit 1 (Ubiquitin-like 1-activating enzyme E1A) - Homo sapiens (Human) - [SAE1_HUMAN]	6.36	28	0.475233	14	21.6976	0.952542	15	17.7043	1.27759	15	13.9266	1.0264	15	12.9666	0.901857	15	24.1391	0.783043	15	15.4543	1.06005	15	20.6255	245.096	6.36	12	470.58	6.36	16
P55058	493	54.7045	7.00537	Phospholipid transfer protein precursor (Lipid transfer protein II) - Homo sapiens (Human) - [PLTP_HUMAN]	2.23	28	0.991445	14	6.09545	0.220099	14	16.8075	0.248015	14	17.5116	1.42309	14	11.9949	0.992308	14	10.0202	1.19905	14	12.099	1.05305	14	15.7442	420.877	2.23	14	438.348	2.23	14
Q969G3	411	46.6206	4.88135	SWI/SNF-related matrix-associated actin-dependent regulator of chromatin subfamily E member 1 (BRG1-associated factor 57) - Homo sapiens (Human) - [SMCE1_HUMAN]	4.87	28	0.979925	3	8.17725	1.26977	3	0.404726	1.21247	3	7.83003	1.45679	3	9.08439	0.934783	3	3.38306	0.658138	3	8.23501	0.83933	3	0.939436	389.655	4.87	22	229.602	4.87	6
P62316	118	13.5182	9.90576	Small nuclear ribonucleoprotein Sm D2 (snRNP core protein D2) (Sm-D2) - Homo sapiens (Human) - [SMD2_HUMAN]	23.73	27	1.6097	22	10.9948	1.07791	22	16.1527	1.30897	22	15.5159	1.71544	22	12.1405	1.4036	22	11.7622	1.48425	22	11.0626	1.77029	22	11.7056	203.205	23.73	21	269.515	23.73	6
P27694	616	68.0953	7.21045	Replication protein A 70 kDa DNA-binding subunit (RP-A) (RF-A) (Replication factor-A protein 1) (Single-stranded DNA-binding protein) (p70) - Homo sapiens (Human) - [RFA1_HUMAN]	3.9	27	1.02907	19	12.9558	1.31663	19	15.8403	1.2229	19	24.3179	1.0299	19	15.299	1.46332	19	13.47	1.09436	19	14.8295	1.05027	19	18.1678	480.866	3.9	19	362.835	3.9	8
P61923	177	20.1855	4.80518	Coatomer subunit zeta-1 (Zeta-1 coat protein) (Zeta-1 COP) - Homo sapiens (Human) - [COPZ1_HUMAN]	31.64	27	1.145	18	11.0732	1.36237	18	17.1223	1.14582	18	15.5392	1.16795	18	21.6574	0.88999	18	18.8843	0.910328	18	11.9715	1.03228	18	13.1419	208.217	31.64	15	372.679	31.64	12
O43432	1585	176.542	5.37646	Eukaryotic translation initiation factor 4 gamma 3 (eIF-4-gamma 3) (eIF-4G 3) (eIF4G 3) (eIF-4-gamma II) (eIF4GII) - Homo sapiens (Human) - [IF4G3_HUMAN]	2.33	27	0.996279	17	7.81541	1.59557	17	43.8208	1.35064	17	40.801	1.30532	17	42.8415	0.899729	17	37.2114	1.69507	17	41.0388	0.937854	17	30.653	393.616	2.33	17	319.474	1.77	10
Q96AC1	680	77.8106	6.69775	Pleckstrin homology domain-containing family C member 1 (Kindlin-2) (Mitogen-inducible gene 2 protein) (Mig-2) - Homo sapiens (Human) - [PKHC1_HUMAN]	9.26	27	0.959545	16	15.7644	1.53189	16	35.1934	1.46121	16	30.6981	1.93982	16	35.9369	1.82424	16	31.6281	2.70168	16	38.8381	2.62018	16	26.1001	392.295	9.26	17	293.38	9.26	10
Q08209	521	58.6503	5.85889	Serine/threonine-protein phosphatase 2B catalytic subunit alpha isoform (EC 3.1.3.16) (Calmodulin-dependent calcineurin A subunit alpha isoform) (CAM-PRP catalytic subunit) - Homo sapiens (Human) - [PP2BA_HUMAN]	3.84	27	1.20609	16	7.05002	1.20341	16	11.7683	1.16383	16	11.3378	0.986234	16	7.59904	1.36954	16	14.3766	1.53316	16	9.85098	1.33457	16	9.48492	325.475	3.84	14	342.179	3.84	13
P25205	808	90.924	5.77002	DNA replication licensing factor MCM3 (DNA polymerase alpha holoenzyme-associated protein P1) (RLF subunit beta) (P102 protein) (P1-MCM3) - Homo sapiens (Human) - [MCM3_HUMAN]	7.67	27	1.042	15	14.0287	1.48599	15	58.0297	0.640363	15	49.9636	1.04742	15	46.2712	1.40073	15	58.7558	0.688687	15	52.6704	0.5469	15	52.4325	305.047	7.67	15	477.978	7.67	12
Q9BR76	489	54.2003	5.88428	Coronin-1B (Coronin-2) - Homo sapiens (Human) - [COR1B_HUMAN]	3.89	27	0.940909	15	7.92917	1.61786	15	13.249	0.959002	15	9.862	0.895588	15	5.60852	0.893097	15	13.6509	1.0981	15	15.3654	1.01484	15	16.2379	240.676	3.89	13	372.199	1.84	14
O43670	478	50.7171	9.1001	Zinc finger protein 207 - Homo sapiens (Human) - [ZN207_HUMAN]	5.44	27	0.978633	14	5.94925	0.606798	14	9.67346	0.304546	14	13.9338	0.78973	14	18.9691	0.659613	14	7.2416	0.618433	14	12.1724	0.61282	14	13.4483	405.362	5.44	14	394.659	5.44	13
P21399	889	98.3366	6.68311	Iron-responsive element-binding protein 1 (IRE-BP 1) (Iron regulatory protein 1) (IRP1) (Ferritin repressor protein) (Aconitate hydratase) (EC 4.2.1.3) (Citrate hydro-lyase) (Aconitase) - Homo sapiens (Human) - [IREB1_HUMAN]	5.4	27	1.32562	14	18.8432	2.35963	14	30.8514	0.751908	14	10.0591	1.77632	14	31.1407	2.24798	14	29.9907	1.95269	14	36.919	2.30492	14	29.2203	273.116	5.4	14	318.272	5.4	13
P04066	461	53.1425	6.7124	Tissue alpha-L-fucosidase precursor (EC 3.2.1.51) (Alpha-L-fucosidase I) (Alpha-L-fucoside fucohydrolase) - Homo sapiens (Human) - [FUCO_HUMAN]	12.36	27	1.03719	13	23.8021	0.803109	13	7.01956	1.51482	13	9.99403	1.07061	13	3.13609	0.865212	13	12.9692	0.528327	13	19.311	1.40998	13	12.3814	350.932	4.77	13	293.457	12.36	14
Q9HB40	452	50.7977	5.80811	Retinoid-inducible serine carboxypeptidase precursor (EC 3.4.16.-) (Serine carboxypeptidase 1) - Homo sapiens (Human) - [RISC_HUMAN]	5.09	27	0.634311	10	39.6428	0.452593	10	37.0942	0.444658	10	39.9644	0.287077	10	27.9806	0.600086	10	31.1089	0.455944	10	38.9799	0.696134	10	23.1831	191.268	5.09	14	199.589	5.09	13
Q07866	569	64.7457	6.30322	Kinesin light chain 1 (KLC 1) - Homo sapiens (Human) - [KLC1_HUMAN]	6.5	27	1.18007	8	7.69963	1.17861	8	46.5807	0.950781	8	53.2424	0.976549	8	50.2817	0.990171	8	16.5996	0.96681	8	19.2888	0.850926	8	8.33116	299.344	6.5	17	210.285	4.75	10
Q01581	520	57.2574	5.41455	Hydroxymethylglutaryl-CoA synthase, cytoplasmic (EC 2.3.3.10) (HMG-CoA synthase) (3-hydroxy-3-methylglutaryl coenzyme A synthase) - Homo sapiens (Human) - [HMCS1_HUMAN]	4.42	27	1.32846	7	10.5658	2.49323	7	43.1581	1.52967	7	37.6305	8.39784	7	57.6817	2.59889	7	55.982	1.75222	7	54.8818	1.93671	7	39.2242	362.638	4.42	15	339.024	4.42	12
P83916	185	21.4046	4.93213	Chromobox protein homolog 1 (Heterochromatin protein 1 homolog beta) (HP1 beta) (Modifier 1 protein) (M31) (Heterochromatin protein p25) (HP1Hsbeta) (p25beta) - Homo sapiens (Human) - [CBX1_HUMAN]	33.51	27	0.783086	3	4.26014	0.497777	3	33.7975	0.552468	3	6.84051	0.406282	3	19.9817	0.489506	2	4.13882	0.293334	2	37.5012	0.688378	3	30.2394	431.606	17.84	14	301.259	33.51	13
P00352	501	54.827	6.72705	Retinal dehydrogenase 1 (EC 1.2.1.36) (RalDH1) (RALDH 1) (Aldehyde dehydrogenase family 1 member A1) (Aldehyde dehydrogenase, cytosolic) (ALHDII) (ALDH-E1) - Homo sapiens (Human) - [AL1A1_HUMAN]	3.19	26	0.97321	22	3.95291	0.597648	22	9.24724	0.300556	22	7.60716	0.396089	22	7.98861	0.582725	22	8.4475	1.0752	22	10.6836	1.26027	22	6.23042	235.194	3.19	23	150.105	1.4	3
P43243	847	94.5648	6.25244	Matrin-3 - Homo sapiens (Human) - [MATR3_HUMAN]	1.89	26	1.48136	19	16.5488	1.1202	19	12.5766	1.06575	19	17.4428	3.17099	19	22.116	2.15313	19	25.5758	4.74357	19	17.86	4.13071	19	18.6939	85.6832	1.89	9	283.992	1.89	17
P29120	753	84.0993	5.98584	Neuroendocrine convertase 1 precursor (EC 3.4.21.93) (NEC 1) (PC1) (Prohormone convertase 1) (Proprotein convertase 1) - Homo sapiens (Human) - [NEC1_HUMAN]	5.31	26	0.400868	17	49.0935	0.255931	16	45.8005	2.44096	15	17.8203	0.270053	17	75.3243	0.272116	17	92.2968	0.294499	17	77.9337	0.234855	17	47.4199	333.179	3.59	16	362.049	5.31	10
P14735	1019	117.946	6.75635	Insulin-degrading enzyme (EC 3.4.24.56) (Insulysin) (Insulinase) (Insulin protease) - Homo sapiens (Human) - [IDE_HUMAN]	4.91	26	1.01288	17	15.2992	0.861613	17	53.8966	0.778382	17	53.5479	0.771309	17	61.1753	0.54427	17	62.0153	0.900579	17	54.1388	0.59486	17	62.8569	313.136	4.91	17	258.135	4.91	9
P23142	703	77.2094	5.26221	Fibulin-1 precursor - Homo sapiens (Human) - [FBLN1_HUMAN]	3.98	26	0.905829	17	10.2186	0.889788	17	41.8108	0.506357	17	32.1037	0.562062	17	18.9538	0.670372	17	34.9356	1.02421	17	19.9724	1.15794	17	16.9462	151.993	3.98	14	240.974	2.99	12
P01617	113	12.3082	5.99854	Ig kappa chain V-II region TEW - Homo sapiens (Human) - [KV204_HUMAN]	21.24	26	0.872551	16	26.4841	1.04592	16	45.7656	0.914073	16	32.4673	0.691971	15	25.0531	1.18081	14	59.0136	1.32127	16	71.2815	1.67057	16	76.3232	35.7463	21.24	3	727.511	21.24	23
P07384	714	81.8382	5.66846	Calpain-1 catalytic subunit (EC 3.4.22.52) (Calpain-1 large subunit) (Calcium-activated neutral proteinase 1) (CANP 1) (Calpain mu-type) (muCANP) (Micromolar-calpain) - Homo sapiens (Human) - [CAN1_HUMAN]	4.34	26	0.906784	16	23.1108	0.901073	16	16.5057	0.793404	16	34.5146	1.48069	16	24.0406	1.2295	16	18.6164	1.47419	16	23.5964	1.45972	16	22.1564	326.678	4.34	15	337.82	2.66	11
Q9BUP0	239	26.9108	5.38916	EF-hand domain-containing protein 1 (Swiprosin-2) - Homo sapiens (Human) - [EFHD1_HUMAN]	18.83	26	0.999432	15	17.0538	2.32432	15	41.335	0.19153	15	37.8378	0.148464	15	58.5845	0.768696	15	19.0217	0.843788	15	13.2702	0.500551	15	39.1226	466.779	16.32	16	357.659	14.64	10
Q14697	944	106.807	6.13818	Neutral alpha-glucosidase AB precursor (EC 3.2.1.84) (Glucosidase II subunit alpha) - Homo sapiens (Human) - [GANAB_HUMAN]	12.18	26	1.00122	15	28.4968	1.01884	15	25.678	0.933162	15	27.3877	0.764291	15	35.463	1.02137	15	21.9388	1.07123	15	34.9223	0.853713	15	51.4836	246.305	12.18	15	238.575	10.49	11
Q16401	504	56.1604	5.47803	26S proteasome non-ATPase regulatory subunit 5 (26S proteasome subunit S5B) (26S protease subunit S5 basic) - Homo sapiens (Human) - [PSMD5_HUMAN]	11.11	26	0.687475	15	29.5667	0.825982	15	14.1292	0.732092	15	22.7503	0.753136	15	14.7239	0.703259	15	29.8071	1.07744	15	19.7763	1.0377	15	21.5509	351.905	11.11	14	344.257	11.11	12
Q9UBC2	864	94.197	5.10986	Epidermal growth factor receptor substrate 15-like 1 (Eps15-related protein) (Eps15R) - Homo sapiens (Human) - [EP15R_HUMAN]	7.41	26	0.911527	15	14.1691	1.49503	15	57.3204	1.14699	15	41.9148	0.876642	15	48.0217	0.897045	15	35.3915	0.800786	15	45.7961	0.960851	15	40.1887	347.39	6.6	13	437.232	6.37	13
P13804	333	35.0576	8.38232	Electron transfer flavoprotein subunit alpha, mitochondrial precursor (Alpha-ETF) - Homo sapiens (Human) - [ETFA_HUMAN]	15.32	26	0.920313	14	14.0365	1.19513	14	47.4957	0.791465	14	39.2766	1.01888	14	38.8869	0.696532	14	24.8733	0.654257	14	26.4161	0.937451	14	31.2783	315.943	15.32	14	411.945	15.32	12
Q9NX46	363	38.9222	5.07178	Poly(ADP-ribose) glycohydrolase ARH3 (EC 3.2.1.143) ([Protein ADP-ribosylarginine] hydrolase-like protein 2) - Homo sapiens (Human) - [ARHL2_HUMAN]	8.26	26	1.02648	14	23.5742	1.60401	14	62.1358	1.94587	14	61.7079	1.14893	14	51.6959	1.92571	14	71.2234	1.73801	14	68.1609	2.03645	14	69.972	492.604	8.26	14	412.637	6.34	12
P13861	404	45.49	5.07178	cAMP-dependent protein kinase type II-alpha regulatory subunit - Homo sapiens (Human) - [KAP2_HUMAN]	3.96	26	0.687013	14	26.5817	0.602147	14	34.7427	0.727493	14	55.7651	0.72414	14	30.2036	0.759243	14	31.8667	0.737529	14	26.5784	0.843953	14	38.4605	240.241	3.96	12	428.086	3.96	14
P67775	309	35.5714	5.5415	Serine/threonine-protein phosphatase 2A catalytic subunit alpha isoform (EC 3.1.3.16) (PP2A-alpha) (Replication protein C) (RP-C) - Homo sapiens (Human) - [PP2AA_HUMAN]	9.06	26	1.12897	13	19.9868	4.77421	13	104.626	4.68456	10	66.4795	3.47495	13	105.17	3.34285	13	103.16	2.93478	13	100.363	3.26147	13	101.773	266.017	9.06	13	413.603	9.06	13
Q13576	1575	180.5	5.57959	Ras GTPase-activating-like protein IQGAP2 - Homo sapiens (Human) - [IQGA2_HUMAN]	2.22	26	0.813214	13	27.2591	0.42292	13	14.3415	0.351289	13	28.9509	0.633133	13	22.4872	0.70268	13	23.0981	0.606908	13	11.2663	1.00571	13	52.1387	426.198	2.22	13	512.659	2.22	13
P51148	216	23.4678	8.41162	Ras-related protein Rab-5C (RAB5L) (L1880) - Homo sapiens (Human) - [RAB5C_HUMAN]	18.98	26	0.788278	11	29.6275	0.805939	11	40.8718	0.811141	11	39.3873	0.861036	11	24.8584	0.953062	11	23.271	1.05199	11	40.0431	1.08928	11	37.7018	430.697	18.98	13	630.838	13.89	13
P08754	354	40.5063	5.69385	Guanine nucleotide-binding protein G(k) subunit alpha (G(i) alpha-3) - Homo sapiens (Human) - [GNAI3_HUMAN]	11.86	26	0.82179	6	2.54746	0.921442	6	45.3617	0.550227	6	78.3376	0.982888	6	50.3347	1.32798	6	47.0498	0.975911	6	63.6767	1.29438	6	60.5665	182.252	11.86	20	179.993	10.17	6
P11908	318	34.747	6.60986	Ribose-phosphate pyrophosphokinase II (EC 2.7.6.1) (Phosphoribosyl pyrophosphate synthetase II) (PRS-II) (PPRibP) - Homo sapiens (Human) - [PRPS2_HUMAN]	16.04	26	0.828037	2	0.312271	3.07989	2	106.189	2.27705	2	95.9896	2.24692	2	91.8981	2.09237	2	66.93	1.8223	2	67.3101	1.75701	2	75.8718	425.432	16.04	14	361.103	16.04	12
O14879	490	55.9495	5.19873	Interferon-induced protein with tetratricopeptide repeats 3 (IFIT-3) (IFIT-4) (Interferon-induced 60 kDa protein) (IFI-60K) (ISG-60) (CIG49) (Retinoic acid-induced gene G protein) (RIG-G) - Homo sapiens (Human) - [IFIT3_HUMAN]	8.16	25	2.39947	19	26.1387	0.934644	19	21.1572	1.00647	19	31.2452	0.809962	19	24.7205	1.62569	19	33.9441	4.03444	18	21.9109	3.27288	19	34.6709	298.194	8.16	18	276.093	5.51	7
Q9BX68	163	17.1512	9.15869	Histidine triad nucleotide-binding protein 2 (EC 3.-.-.-) (HINT-2) (HINT-3) (HIT-17kDa) (PKCI-1-related HIT protein) - Homo sapiens (Human) - [HINT2_HUMAN]	5.52	25	0.737736	19	8.50056	1.01881	19	7.49168	1.26678	19	14.6429	0.813726	19	8.72529	0.623281	19	10.0311	0.327118	19	11.1788	0.554472	19	8.20602	225.842	5.52	19	192.671	5.52	6
P04217	495	54.2386	5.87158	Alpha-1B-glycoprotein precursor (Alpha-1-B glycoprotein) - Homo sapiens (Human) - [A1BG_HUMAN]	20.81	25	0.95575	18	17.0005	0.816305	18	31.8107	0.950711	18	43.4887	1.15791	18	49.8837	1.29427	18	35.7105	1.24001	18	44.6256	1.71549	18	54.8731	342.071	16.36	17	211.952	9.7	8
Q9NRV9	189	21.0835	5.79541	Heme-binding protein 1 (p22HBP) - Homo sapiens (Human) - [HEBP1_HUMAN]	19.05	25	1.07229	18	24.6684	0.514966	18	41.2645	0.877526	18	22.9115	0.909569	18	37.7985	0.630812	18	45.1145	0.657828	18	48.6327	0.798263	18	29.2546	224.667	19.05	13	367.618	11.11	12
Q16775	260	28.8416	7.32764	Hydroxyacylglutathione hydrolase (EC 3.1.2.6) (Glyoxalase II) (GLX II) - Homo sapiens (Human) - [GLO2_HUMAN]	15.77	25	1.27181	18	9.45195	0.890447	18	7.77687	2.37061	18	11.7006	1.07728	18	11.3686	0.757887	18	11.6055	0.820094	18	9.57088	1.10179	18	11.8837	83.5779	15.77	6	334.619	15.77	19
P48506	637	72.7193	6.0874	Glutamate--cysteine ligase catalytic subunit (EC 6.3.2.2) (Gamma-glutamylcysteine synthetase) (Gamma-ECS) (GCS heavy chain) - Homo sapiens (Human) - [GSH1_HUMAN]	9.26	25	0.820552	18	34.5137	0.609387	18	29.0079	1.20235	18	24.2035	0.49033	18	27.866	0.810296	18	41.4049	0.772636	18	28.2999	0.664656	18	39.4903	327.745	9.26	16	287.034	9.26	9
O43617	180	20.2611	4.95752	Trafficking protein particle complex subunit 3 (BET3 homolog) - Homo sapiens (Human) - [TPPC3_HUMAN]	8.89	25	0.835742	18	6.84388	0.765972	18	5.64748	0.924442	18	7.41227	0.69851	18	9.38632	0.666907	18	6.96775	0.648759	18	11.3938	0.650759	18	8.72174	151.749	8.89	18	160.157	4.44	7
P08123	1366	129.209	8.95361	Collagen alpha-2(I) chain precursor - Homo sapiens (Human) - [CO1A2_HUMAN]	8.64	25	0.816861	18	23.5801	0.761591	18	37.6415	0.697001	18	21.6277	1.5415	18	26.0973	0.714864	18	25.7749	0.796042	18	27.7759	0.732601	18	23.1835	352.754	6.59	16	288.1	7.83	9
P49368	545	60.4953	6.49365	T-complex protein 1 subunit gamma (TCP-1-gamma) (CCT-gamma) (hTRiC5) - Homo sapiens (Human) - [TCPG_HUMAN]	5.5	25	0.867276	18	13.3555	0.805048	18	35.8046	0.663161	18	37.7251	0.541361	18	32.2992	0.488656	18	33.131	0.549573	18	34.2433	0.506839	18	23.7719	305.727	5.5	16	253.969	3.3	9
P63279	158	17.9952	8.66064	SUMO-conjugating enzyme UBC9 (EC 6.3.2.-) (SUMO-protein ligase) (Ubiquitin-conjugating enzyme E2 I) (Ubiquitin-protein ligase I) (Ubiquitin carrier protein I) (Ubiquitin carrier protein 9) (p18) - Homo sapiens (Human) - [UBC9_HUMAN]	17.09	25	1.19617	17	14.3139	1.87671	17	37.5584	1.43087	17	34.656	1.20884	17	15.3227	1.78949	17	25.2013	1.40391	17	21.6184	1.60297	17	35.0871	155.122	17.09	14	274.708	17.09	11
P10253	952	105.271	5.99854	Lysosomal alpha-glucosidase precursor (EC 3.2.1.20) (Acid maltase) (Aglucosidase alfa) [Contains: 76 kDa lysosomal alpha-glucosidase; 70 kDa lysosomal alpha-glucosidase] - Homo sapiens (Human) - [LYAG_HUMAN]	7.14	25	0.911278	16	25.9403	0.59271	16	51.0538	0.360541	16	59.6629	0.986705	16	44.498	0.479252	16	56.8687	0.620675	16	57.1592	0.673134	16	44.1904	322.064	5.25	15	574.271	6.41	10
P11047	1609	177.492	5.12256	Laminin subunit gamma-1 precursor (Laminin B2 chain) - Homo sapiens (Human) - [LAMC1_HUMAN]	4.41	25	1.12546	16	17.3213	0.601528	16	27.352	0.818811	16	12.3028	1.37722	16	23.852	1.52587	16	30.7108	0.844037	16	36.2486	1.21217	16	27.6971	357.025	4.41	15	341.354	3.98	10
O15067	1338	144.573	5.75732	Phosphoribosylformylglycinamidine synthase (EC 6.3.5.3) (FGAM synthase) (FGAMS) (Formylglycinamide ribotide amidotransferase) (FGARAT) (Formylglycinamide ribotide synthetase) - Homo sapiens (Human) - [PUR4_HUMAN]	3.51	25	1.06471	16	29.2189	0.647711	16	39.4034	0.565655	16	32.0987	0.417749	16	45.367	0.787622	16	38.4334	0.846386	16	34.5272	0.470825	16	40.4896	179.108	3.51	16	230.418	2.91	9
O43813	399	45.2536	7.75244	LanC-like protein 1 (40 kDa erythrocyte membrane protein) (p40) - Homo sapiens (Human) - [LANC1_HUMAN]	4.51	25	0.974745	15	7.23099	0.391948	15	8.56188	1.05698	15	9.17228	0.684985	15	3.65109	0.679379	15	7.1983	0.899373	15	6.4408	0.686406	15	9.79197	213.172	4.51	13	222.468	4.51	12
Q14839	1912	217.853	5.85889	Chromodomain helicase-DNA-binding protein 4 (EC 3.6.1.-) (ATP-dependent helicase CHD4) (CHD-4) (Mi-2 autoantigen 218 kDa protein) (Mi2-beta) - Homo sapiens (Human) - [CHD4_HUMAN]	3.03	25	1.4727	15	31.2472	1.30918	15	35.1505	1.11754	15	35.0724	2.25631	15	43.1806	0.953099	15	24.5007	1.58871	15	39.9796	1.12036	15	26.4073	362.897	3.03	15	296.734	2.51	10
Q96FW1	271	31.2644	4.94482	Ubiquitin thioesterase protein OTUB1 (EC 3.4.-.-) (Otubain-1) (OTU domain-containing ubiquitin aldehyde-binding protein 1) (Ubiquitin-specific-processing protease OTUB1) (Deubiquitinating enzyme OTUB1) - Homo sapiens (Human) - [OTUB1_HUMAN]	19.19	25	1.03247	14	14.0132	1.96652	14	60.0307	1.37257	14	40.3359	0.80924	14	19.7371	1.21462	14	42.422	1.26084	14	24.4134	0.940278	14	17.241	256.477	19.19	14	316.85	8.12	11
P46734	347	39.2929	7.43018	Dual specificity mitogen-activated protein kinase kinase 3 (EC 2.7.12.2) (MAP kinase kinase 3) (MAPKK 3) (MAPK/ERK kinase 3) - Homo sapiens (Human) - [MP2K3_HUMAN]	9.22	25	0.720243	14	62.0263	1.33356	14	50.0682	1.16721	14	39.618	1.03178	14	36.6747	1.60488	14	50.6722	1.5847	14	49.1012	1.19168	14	34.5313	309.258	9.22	11	562.978	9.22	14
P29466	404	45.1295	5.90967	Caspase-1 precursor (EC 3.4.22.36) (CASP-1) (Interleukin-1 beta convertase) (IL-1BC) (IL-1 beta-converting enzyme) (ICE) (Interleukin-1 beta-converting enzyme) (p45) [Contains: Caspase-1 p20 subunit; Caspase-1 p10 subunit] - Homo sapiens (Human) - [CASP1_HUMAN]	10.4	25	1.7608	13	28.8242	1.6507	13	39.817	1.41631	13	45.5069	0.904	13	14.4316	2.65176	13	54.9463	1.8774	13	40.9663	2.06427	13	27.1028	328.696	10.4	13	458.397	10.4	12
P17858	780	84.9941	7.35693	6-phosphofructokinase, liver type (EC 2.7.1.11) (Phosphofructokinase 1) (Phosphohexokinase) (Phosphofructo-1-kinase isozyme B) (PFK-B) - Homo sapiens (Human) - [K6PL_HUMAN]	8.72	25	1.16824	13	26.8796	1.57197	13	46.1523	1.0273	13	23.2514	1.03485	13	24.4237	1.38973	13	37.6488	1.89643	13	28.2917	1.18641	13	33.6688	369.705	8.72	14	382.276	7.69	11
P43652	599	69.024	5.89697	Afamin precursor (Alpha-albumin) (Alpha-Alb) - Homo sapiens (Human) - [AFAM_HUMAN]	8.18	25	0.960332	13	9.56713	0.389767	14	21.8938	0.45218	14	21.8382	0.618593	14	23.1137	0.880146	14	9.5511	0.873503	14	8.33762	0.769301	14	10.808	264.924	3.51	11	683.447	7.01	14
P01033	207	23.1555	8.104	Metalloproteinase inhibitor 1 precursor (TIMP-1) (Erythroid-potentiating activity) (EPA) (Tissue inhibitor of metalloproteinases) (Fibroblast collagenase inhibitor) (Collagenase inhibitor) - Homo sapiens (Human) - [TIMP1_HUMAN]	5.8	25	1.17768	13	2.95944	0.254164	13	25.246	1.08291	13	6.35867	0.48687	13	13.7964	0.59406	13	12.6828	0.50879	13	14.5721	0.443819	13	23.0984	371.501	5.8	13	451.906	5.8	12
Q9UBF2	871	97.5596	5.80811	Coatomer subunit gamma-2 (Gamma-2 coat protein) (Gamma-2 COP) - Homo sapiens (Human) - [COPG2_HUMAN]	9.64	25	1.02632	12	33.3995	1.36671	12	35.6237	1.10121	12	35.9029	1.03727	12	41.6004	0.853294	12	29.8668	1.48001	12	35.8451	0.986542	12	9.75893	345.402	5.63	12	485.202	9.64	13
P20339	215	23.6438	8.14795	Ras-related protein Rab-5A - Homo sapiens (Human) - [RAB5A_HUMAN]	19.07	25	0.848018	10	9.41796	0.874338	10	30.199	0.786834	10	36.9373	0.810014	10	29.9279	1.0427	10	26.6889	0.863923	10	28.7771	0.900254	10	17.096	461.941	19.07	13	596.382	13.95	12
P62995	288	33.6456	11.2534	Arginine/serine-rich-splicing factor 10 (Transformer-2-beta) (HTRA2-beta) (Transformer 2 protein homolog) - Homo sapiens (Human) - [TRA2B_HUMAN]	17.36	25	0.886497	8	22.0146	0.614275	8	41.3213	0.555996	8	46.1061	0.964035	8	34.5499	1.00442	8	24.6554	1.04016	8	17.8626	0.979847	8	23.7798	148.264	15.63	6	478.55	13.89	19
Q9NR31	198	22.3525	6.68311	GTP-binding protein SAR1a (COPII-associated small GTPase) - Homo sapiens (Human) - [SAR1A_HUMAN]	21.21	24	1.37859	18	12.0418	2.41808	18	13.5172	1.51102	18	13.8466	1.76733	18	12.3479	1.63519	18	13.5724	2.07491	18	13.6427	1.95153	18	13.5577	198.106	21.21	18	257.423	17.17	6
Q9UBT2	640	71.1792	5.2876	SUMO-activating enzyme subunit 2 (EC 6.3.2.-) (Ubiquitin-like 1-activating enzyme E1B) (Anthracycline-associated resistance ARX) - Homo sapiens (Human) - [SAE2_HUMAN]	4.38	24	1.31907	17	6.95444	1.1064	17	12.2237	1.44165	17	18.8375	1.15121	17	13.1061	1.13457	17	9.96488	1.02426	17	10.8249	1.31908	17	12.5832	393.33	4.38	17	191.183	4.38	7
P01842	105	11.2295	7.23975	Ig lambda chain C regions - Homo sapiens (Human) - [LAC_HUMAN]	63.81	24	1.29951	16	28.9539	1.30891	16	36.6286	0.961569	16	27.4427	1.24144	16	25.1387	2.35903	16	37.5588	1.49131	16	40.7757	2.54847	16	47.0647	225.038	63.81	14	243.42	57.14	10
Q7L1Q6	419	48.0127	5.92236	Basic leucine zipper and W2 domain-containing protein 1 (Protein Orf) - Homo sapiens (Human) - [BZW1_HUMAN]	6.68	24	0.883654	16	18.5113	0.35436	16	82.215	0.430885	16	80.3406	0.515648	16	74.1475	0.324066	16	83.836	0.38456	16	81.9571	0.525419	16	77.7372	375.341	6.68	16	232.969	6.68	8
P14543	1247	136.367	5.31299	Nidogen-1 precursor (Entactin) - Homo sapiens (Human) - [NID1_HUMAN]	3.29	24	1.19245	16	12.0411	0.719872	16	43.1023	1.06718	16	26.7994	1.32467	16	28.0487	1.99391	16	24.3984	0.847076	16	39.7782	1.63091	16	26.0449	235.13	2.41	15	254.489	3.29	9
P01743	117	12.9373	8.92432	Ig heavy chain V-I region HG3 precursor - Homo sapiens (Human) - [HV102_HUMAN]	9.4	24	1.0098	14	11.7731	1.62103	14	43.3923	0.80743	14	26.8156	1.06199	14	25.0114	3.7359	14	46.6199	2.00162	14	42.9016	1.38003	14	21.1686	204.13	9.4	14	166.15	9.4	10
Q15029	972	109.366	4.99561	116 kDa U5 small nuclear ribonucleoprotein component (U5 snRNP-specific protein, 116 kDa) (U5-116 kDa) (Elongation factor Tu GTP-binding domain protein 2) (hSNU114) - Homo sapiens (Human) - [U5S1_HUMAN]	5.45	24	0.984506	14	40.5349	0.98124	14	25.5472	1.16424	14	17.6271	1.05019	14	18.9648	1.03222	14	29.5569	1.05699	14	25.9484	0.941847	14	21.4203	269.551	5.45	12	270.953	5.45	12
Q9H2G2	1235	142.607	5.14795	STE20-like serine/threonine-protein kinase (EC 2.7.11.1) (STE20-like kinase) (STE20-related serine/threonine-protein kinase) (STE20-related kinase) (hSLK) (Serine/threonine-protein kinase 2) (CTCL tumor antigen se20-9) - Homo sapiens (Human) - [SLK_HUMAN]	4.7	24	1.08801	14	10.6781	1.23586	14	19.3432	1.4382	14	24.0535	1.18796	14	12.7873	0.805106	14	14.7437	1.01871	14	16.2397	1.03426	14	15.5508	237.319	4.7	14	235.327	3.56	10
P23297	94	10.5391	4.50049	Protein S100-A1 (S100 calcium-binding protein A1) (S-100 protein alpha subunit) (S-100 protein alpha chain) - Homo sapiens (Human) - [S10A1_HUMAN]	15.96	24	1.41672	13	23.274	0.25913	13	48.8448	0.790385	13	9.35574	0.421127	12	26.2816	1.59705	13	20.7628	0.291417	13	41.0011	4.60448	13	30.4154	296.016	15.96	12	479.016	15.96	12
P17812	591	66.648	6.45557	CTP synthase 1 (EC 6.3.4.2) (UTP--ammonia ligase 1) (CTP synthetase 1) - Homo sapiens (Human) - [PYRG1_HUMAN]	4.4	24	0.902343	13	61.5718	0.947149	13	17.2535	1.45425	13	33.2056	0.917665	13	14.1289	1.89407	13	29.5104	1.40885	13	25.3491	0.793492	13	9.64425	211.294	4.4	12	430.299	4.4	12
Q93008	2547	289.356	5.74463	Probable ubiquitin carboxyl-terminal hydrolase FAF-X (EC 3.1.2.15) (Ubiquitin thioesterase FAF-X) (Ubiquitin-specific-processing protease FAF-X) (Deubiquitinating enzyme FAF-X) (Fat facets protein-related, X-linked) (Ubiquitin-specific protease 9, X chromosome) - Homo sapiens (Human) - [USP9X_HUMAN]	1.81	24	1.04415	13	17.1823	1.1266	13	18.7486	1.12462	13	14.1398	0.900582	13	28.4636	0.998604	13	37.9699	1.72457	13	26.4776	1.09143	13	28.4587	323.991	1.81	13	291.185	1.57	11
Q96AB3	205	22.3228	7.76709	Isochorismatase domain-containing protein 2, mitochondrial precursor - Homo sapiens (Human) - [ISOC2_HUMAN]	9.76	24	0.979069	12	5.89055	0.839299	12	24.9511	0.830636	12	28.5935	1.31299	12	19.37	0.983061	12	17.9595	1.05522	12	14.6004	3.28201	12	35.3493	338.064	9.76	12	589.973	9.76	12
P35659	375	42.6479	8.55811	Protein DEK - Homo sapiens (Human) - [DEK_HUMAN]	6.13	24	1.42925	12	4.35558	0.877789	12	8.67983	0.605126	12	11.0857	1.57688	12	11.3947	0.836997	12	17.017	1.35339	12	9.46169	1.53435	12	13.964	272.328	6.13	12	420.625	6.13	12
Q9H3P7	528	60.556	5.05908	Golgi resident protein GCP60 (Acyl-CoA-binding domain-containing protein 3) (Golgi phosphoprotein 1) (GOLPH1) (Golgi complex-associated protein 1) (GOCAP1) (PBR- and PKA-associated protein 7) (Peripheral benzodiazepine receptor-associated protein PAP7) - Homo sapiens (Human) - [GCP60_HUMAN]	2.46	24	0.816828	12	11.5575	1.58305	12	12.2296	1.45827	12	17.2421	1.21759	12	9.17534	0.712511	12	7.29651	1.12053	12	10.9251	1.19047	12	18.9803	491.579	2.46	12	467.211	2.46	12
P60891	318	34.8119	6.97607	Ribose-phosphate pyrophosphokinase I (EC 2.7.6.1) (Phosphoribosyl pyrophosphate synthetase I) (PRS-I) (PPRibP) - Homo sapiens (Human) - [PRPS1_HUMAN]	17.61	24	1.01817	1		0.677059	1		0.681774	1		0.775849	1		0.856529	1		0.732092	1		0.683408	1		335.345	17.61	13	341.002	17.61	11
Q6NY19	840	88.3714	5.26221	Ankyrin repeat domain-containing protein 47 - Homo sapiens (Human) - [ANR47_HUMAN]	2.02	24	0.713707	1		0.41317	1		0.812216	1		0.536117	1		1.08296	1		0.569971	1		1.0906	1		186.537	2.02	20	160.747	2.02	4
P48637	474	52.3523	5.92236	Glutathione synthetase (EC 6.3.2.3) (Glutathione synthase) (GSH synthetase) (GSH-S) - Homo sapiens (Human) - [GSHB_HUMAN]	6.12	23	1.09776	16	20.1281	1.08704	16	55.3778	1.31912	16	48.445	0.87085	16	45.8874	0.785391	16	20.2578	0.687426	16	28.8177	0.793934	16	45.9777	143.119	6.12	14	217.638	6.12	9
P49589	748	85.4192	6.75635	Cysteinyl-tRNA synthetase, cytoplasmic (EC 6.1.1.16) (Cysteine--tRNA ligase) (CysRS) - Homo sapiens (Human) - [SYCC_HUMAN]	5.48	23	0.786795	16	20.1272	1.06095	16	36.8785	1.2237	16	47.7572	0.920381	16	35.5813	0.857279	16	25.429	1.28263	16	38.037	0.785001	16	30.1052	301.637	5.48	15	244.336	2.81	8
P41236	205	23.0009	4.7417	Protein phosphatase inhibitor 2 (IPP-2) - Homo sapiens (Human) - [IPP2_HUMAN]	4.39	23	0.740569	16	4.97657	0.512405	16	3.39021	0.771313	16	4.46599	0.453611	16	7.15885	0.357392	16	12.2861	0.322982	16	20.7158	0.313436	16	16.0197	368.112	4.39	16	255.124	4.39	7
P55010	431	49.1918	5.57959	Eukaryotic translation initiation factor 5 (eIF-5) - Homo sapiens (Human) - [IF5_HUMAN]	7.89	23	1.12593	15	5.94244	1.70576	15	20.1825	1.05919	15	13.8776	1.32799	15	16.1355	0.802246	15	17.5557	0.93904	15	12.7947	0.928001	15	11.3555	316.357	7.89	15	192.968	2.32	8
Q9HAB8	311	33.9838	6.7124	Phosphopantothenate--cysteine ligase (EC 6.3.2.5) (Phosphopantothenoylcysteine synthetase) (PPC synthetase) - Homo sapiens (Human) - [PPCS_HUMAN]	6.75	23	1.07278	15	9.76673	1.32248	15	21.5626	1.4665	15	21.7136	1.4132	15	21.9696	1.01826	15	40.5221	1.2382	15	36.9585	1.56471	15	22.0874	352.225	6.75	15	239.207	6.75	8
Q9H444	224	24.9346	4.81787	Charged multivesicular body protein 4b (Chromatin-modifying protein 4b) (CHMP4b) (Vacuolar protein sorting 7-2) (SNF7-2) (hSnf7-2) (SNF7 homolog associated with Alix 1) (hVps32) - Homo sapiens (Human) - [CHM4B_HUMAN]	16.96	23	0.771911	14	21.412	1.16485	14	83.987	1.4502	14	97.6312	0.8546	14	83.8637	0.850969	14	91.233	0.711183	14	95.1134	0.755392	14	99.7255	403.361	16.96	13	445.309	13.39	10
P05156	583	65.6766	7.50342	Complement factor I precursor (EC 3.4.21.45) (C3B/C4B inactivator) [Contains: Complement factor I heavy chain; Complement factor I light chain] - Homo sapiens (Human) - [CFAI_HUMAN]	4.8	23	1.41036	14	10.5172	0.793803	14	25.7394	0.961579	14	30.5325	1.24646	14	10.6322	1.344	14	25.8462	1.62803	14	26.759	1.771	14	23.8991	167.414	4.8	12	320.526	3.77	11
P61163	376	42.5869	6.63916	Alpha-centractin (Centractin) (Centrosome-associated actin homolog) (Actin-RPV) (ARP1) - Homo sapiens (Human) - [ACTZ_HUMAN]	11.97	23	0.806954	12	37.1969	0.886879	12	17.4079	0.830682	12	11.2806	0.801225	12	15.464	0.748522	12	27.352	1.02546	12	16.5991	0.97865	12	18.5595	308.528	11.97	13	415.039	10.37	10
P15104	373	42.0373	6.88818	Glutamine synthetase (EC 6.3.1.2) (Glutamate--ammonia ligase) (GS) - Homo sapiens (Human) - [GLNA_HUMAN]	8.58	23	1.64836	12	18.1729	1.4277	12	21.7769	2.90755	11	28.3879	1.08037	12	15.1555	1.03332	12	12.919	2.14851	12	29.4937	1.23338	12	11.4944	255.447	8.58	11	449.023	8.58	12
Q53GL7	1025	109.93	4.97021	Poly [ADP-ribose] polymerase 10 (EC 2.4.2.30) (PARP-10) - Homo sapiens (Human) - [PAR10_HUMAN]	6.15	23	0.845268	12	24.1325	1.32069	12	25.5799	1.25246	12	26.1002	0.832837	12	22.2277	1.38983	12	16.1947	1.96564	12	20.7213	1.5134	12	21.3603	449.099	6.15	11	506.066	6.15	12
P09486	303	34.6097	4.84326	SPARC precursor (Secreted protein acidic and rich in cysteine) (Osteonectin) (ON) (Basement-membrane protein 40) (BM-40) - Homo sapiens (Human) - [SPRC_HUMAN]	5.28	23	0.799562	12	21.5367	0.563814	12	16.2341	0.467777	12	13.4435	0.579816	12	11.7151	0.720784	12	16.276	0.659665	12	16.3655	0.525355	12	28.2329	465.42	5.28	12	261.674	5.28	11
Q9UMX5	172	18.8448	5.69385	Neudesin precursor (Neuron-derived neurotrophic factor) (Secreted protein of unknown function) (SPUF protein) - Homo sapiens (Human) - [NENF_HUMAN]	5.23	23	0.637456	12	9.42343	2.10775	12	14.1513	2.12126	12	16.3878	0.73363	12	8.10939	0.796711	12	10.1461	0.534919	12	11.1762	0.969903	12	7.15005	230.062	5.23	12	211.692	5.23	11
Q14166	644	74.356	5.52881	Tubulin--tyrosine ligase-like protein 12 - Homo sapiens (Human) - [TTL12_HUMAN]	5.12	23	1.05861	12	20.7975	0.861115	12	26.2268	1.34138	12	48.8597	0.714273	12	21.6826	0.901784	12	22.9513	1.28176	12	36.7763	0.745533	12	10.2739	213.325	5.12	11	662.58	5.12	12
Q7L014	1031	117.29	9.29053	Probable ATP-dependent RNA helicase DDX46 (EC 3.6.1.-) (DEAD box protein 46) (PRP5 homolog) - Homo sapiens (Human) - [DDX46_HUMAN]	6.79	23	0.998749	11	12.4609	0.740174	11	30.9964	0.670752	11	52.4792	1.05661	11	18.315	0.748616	11	51.4129	0.654983	11	34.7494	0.936584	11	24.6919	245.375	6.79	17	242.723	3.78	6
Q9H0B6	622	68.8923	7.15186	Kinesin light chain 2 (KLC 2) - Homo sapiens (Human) - [KLC2_HUMAN]	8.2	23	1.00925	4	9.52211	0.809407	4	23.22	1.11614	4	26.5469	0.877637	4	6.61511	0.517049	4	24.4733	0.828969	4	11.9666	0.590589	4	27.3688	215.197	8.2	11	381.595	8.2	12
O14618	274	29.0224	5.57959	Copper chaperone for superoxide dismutase (Superoxide dismutase copper chaperone) - Homo sapiens (Human) - [CCS_HUMAN]	2.55	22	1.33387	22	7.66794	1.59823	22	12.2144	1.27231	22	10.7698	0.934755	22	5.04236	0.959376	22	7.56061	0.949778	22	10.8287	0.937958	22	11.1243	422.037	2.55	22
Q99613	913	105.278	5.68115	Eukaryotic translation initiation factor 3 subunit 8 (eIF3 p110) (eIF3c) - Homo sapiens (Human) - [IF38_HUMAN]	1.86	22	1.23392	17	17.56	1.35365	17	16.798	1.0405	17	18.7769	1.00045	17	12.9785	1.27866	17	19.0176	1.52342	17	18.1985	1.32174	17	20.3322	151.211	1.86	17	136.66	1.86	5
Q13177	524	57.9679	5.96045	Serine/threonine-protein kinase PAK 2 (EC 2.7.11.1) (p21-activated kinase 2) (PAK-2) (PAK65) (Gamma-PAK) (S6/H4 kinase) - Homo sapiens (Human) - [PAK2_HUMAN]	4.58	22	1.77975	16	4.98603	2.524	16	7.05015	1.97712	16	11.185	2.15142	16	10.4994	1.77169	16	14.5472	2.46855	16	13.0082	1.74675	16	11.4667	321.281	4.58	16	229.904	4.58	6
Q13561	401	44.2039	5.21143	Dynactin subunit 2 (Dynactin complex 50 kDa subunit) (50 kDa dynein-associated polypeptide) (p50 dynamitin) (DCTN-50) - Homo sapiens (Human) - [DCTN2_HUMAN]	9.98	22	1.13296	15	4.65325	1.0745	15	8.59771	1.01225	15	19.1303	0.886581	15	15.7031	0.797205	15	9.95039	0.815512	15	15.4059	0.817414	15	9.11429	200.931	9.98	15	331.722	6.23	7
P58546	118	12.8866	5.51611	Myotrophin (Protein V-1) - Homo sapiens (Human) - [MTPN_HUMAN]	22.03	22	0.628089	14	9.53345	1.03957	14	6.60375	0.495562	14	5.12281	0.67442	14	4.51201	0.704329	14	7.08197	0.475372	14	8.34696	0.507071	14	7.94524	298.236	22.03	14	213.024	22.03	8
P32456	591	67.1404	5.70654	Interferon-induced guanylate-binding protein 2 (GTP-binding protein 2) (Guanine nucleotide-binding protein 2) (GBP-2) (HuGBP-2) - Homo sapiens (Human) - [GBP2_HUMAN]	6.26	22	1.66625	14	25.0371	2.15463	14	46.5702	0.920391	14	21.1482	0.671324	14	10.5456	1.76176	14	34.5439	1.42272	14	32.5844	1.30376	14	32.5934	206.919	6.26	17	142.616	5.41	5
Q9UKV3	1341	151.797	6.43018	Apoptotic chromatin condensation inducer in the nucleus (Acinus) - Homo sapiens (Human) - [ACINU_HUMAN]	2.83	22	0.689006	14	32.5218	0.832469	14	8.03434	1.01688	14	22.8842	1.18847	14	17.1061	0.897573	14	18.7927	0.756154	14	19.4138	0.614076	14	13.7739	226.963	2.83	12	312.079	2.83	10
P13611	3396	372.59	4.51318	Versican core protein precursor (Large fibroblast proteoglycan) (Chondroitin sulfate proteoglycan core protein 2) (PG-M) (Glial hyaluronate-binding protein) (GHAP) - Homo sapiens (Human) - [CSPG2_HUMAN]	3.77	22	0.97291	13	15.4798	0.591814	13	26.6128	0.668372	13	25.7056	0.923829	13	14.0734	0.926067	13	16.3555	0.838003	13	26.4641	0.973468	13	34.4337	163.274	1.88	10	477.626	3.12	12
P98160	4391	468.528	6.50732	Basement membrane-specific heparan sulfate proteoglycan core protein precursor (HSPG) (Perlecan) (PLC) - Homo sapiens (Human) - [PGBM_HUMAN]	1.02	22	0.637913	13	50.8668	0.333138	13	18.4806	0.73053	13	11.7457	1.24317	13	89.7946	0.651694	13	15.7427	1.01875	13	53.2372	0.980946	13	29.0337	172.004	0.71	9	322.588	1.02	13
Q99615	494	56.4047	6.96143	DnaJ homolog subfamily C member 7 (Tetratricopeptide repeat protein 2) (TPR repeat protein 2) - Homo sapiens (Human) - [DNJC7_HUMAN]	12.75	22	0.904382	12	28.2659	1.02912	12	23.3378	1.34731	12	27.5242	0.96827	12	24.9064	0.997591	12	16.6378	1.13548	12	31.2009	0.93391	12	17.4216	305.329	12.75	12	261.125	11.13	10
P50454	418	46.4112	8.68994	Serpin H1 precursor (Collagen-binding protein) (Colligin) (47 kDa heat shock protein) (Rheumatoid arthritis-related antigen RA-A47) (Arsenic-transactivated protein 3) (AsTP3) (Proliferation-inducing gene 14 protein) - Homo sapiens (Human) - [SERPH_HUMAN]	6.7	22	0.631216	12	29.689	1.34237	12	85.7289	0.781004	12	85.2315	0.925334	12	48.593	0.979852	12	53.516	0.918766	12	74.721	0.747831	12	80.727	378.568	6.7	12	315.315	6.7	10
Q07157	1748	195.34	6.69775	Tight junction protein ZO-1 (Zonula occludens 1 protein) (Zona occludens 1 protein) (Tight junction protein 1) - Homo sapiens (Human) - [ZO1_HUMAN]	2.8	22	0.985035	12	45.1113	0.634823	12	15.3683	0.766917	12	11.1707	1.00478	12	9.97481	1.24672	12	16.6044	0.925012	12	13.3713	1.37985	12	17.9967	156.988	2.8	12	183.146	2.35	10
P11586	935	101.495	7.29834	C-1-tetrahydrofolate synthase, cytoplasmic (C1-THF synthase) [Includes: Methylenetetrahydrofolate dehydrogenase (EC 1.5.1.5); Methenyltetrahydrofolate cyclohydrolase (EC 3.5.4.9); Formyltetrahydrofolate synthetase (EC 6.3.4.3)] - Homo sapiens (Human) - [C1TC_HUMAN]	2.57	22	0.608787	12	6.1462	1.212	12	16.5647	1.33548	12	13.7737	1.43762	12	9.40795	1.0806	12	17.6876	0.941	12	14.6212	0.831681	12	11.2046	257.844	2.57	12	362.077	2.57	10
Q16740	277	30.1606	8.08936	Putative ATP-dependent Clp protease proteolytic subunit, mitochondrial precursor (EC 3.4.21.92) (Endopeptidase Clp) - Homo sapiens (Human) - [CLPP_HUMAN]	10.83	22	1.28398	11	20.3871	1.54468	11	36.0924	1.23381	11	38.992	1.04345	11	30.4457	0.7712	11	25.0537	0.707959	11	24.981	0.885222	11	26.3181	251.582	10.83	11	393.964	10.83	11
Q96EP5	407	43.3561	8.55811	DAZ-associated protein 1 (Deleted in azoospermia-associated protein 1) - Homo sapiens (Human) - [DAZP1_HUMAN]	7.62	22	1.21591	11	11.8595	0.644469	11	30.6771	0.737518	11	33.3309	1.38969	11	30.1166	1.49698	11	29.4424	1.66557	11	35.3865	1.38791	11	19.8925	350.161	7.62	11	412.555	7.62	11
P28072	239	25.3414	4.91943	Proteasome subunit beta type 6 precursor (EC 3.4.25.1) (Proteasome delta chain) (Macropain delta chain) (Multicatalytic endopeptidase complex delta chain) (Proteasome subunit Y) - Homo sapiens (Human) - [PSB6_HUMAN]	7.11	22	1.05388	11	19.5246	1.67009	11	24.1868	1.35586	11	15.4754	1.20919	11	10.2914	1.09679	11	23.1754	1.12251	11	31.0395	0.960482	11	8.57889	608.968	7.11	11	581.288	7.11	11
Q14956	572	63.8819	6.63916	Transmembrane glycoprotein NMB precursor (Transmembrane glycoprotein HGFIN) - Homo sapiens (Human) - [GPNMB_HUMAN]	3.15	22	1.05338	11	15.211	1.02169	11	7.03166	0.567995	11	17.1314	0.901813	11	7.93543	0.806998	11	22.9018	0.660786	11	13.7782	1.002	11	8.52982	342.879	3.15	11	332.597	3.15	11
Q16181	437	50.648	8.63135	Septin-7 (CDC10 protein homolog) - Homo sapiens (Human) - [SEPT7_HUMAN]	17.62	21	1.05407	17	8.68042	0.726137	17	42.6945	0.74708	17	53.1733	1.24736	17	64.984	0.945584	17	53.1522	0.934066	17	49.5726	1.69538	17	74.1207	150.97	9.38	17	119.595	12.36	4
P62899	125	14.4539	10.5356	60S ribosomal protein L31 - Homo sapiens (Human) - [RL31_HUMAN]	13.6	21	0.965234	17	8.43466	1.06918	17	17.4578	1.02747	17	18.8788	1.13665	17	17.1411	1.30957	17	15.2592	1.30563	17	25.3178	1.1096	17	13.4675	194.635	6.4	16	157.799	13.6	5
P04843	607	68.5268	6.37939	Dolichyl-diphosphooligosaccharide--protein glycosyltransferase 67 kDa subunit precursor (EC 2.4.1.119) (Ribophorin I) (RPN-I) - Homo sapiens (Human) - [RIB1_HUMAN]	9.23	21	0.734723	15	13.8046	0.511447	15	29.1595	0.263165	15	73.9408	1.67746	15	23.8738	0.684027	15	33.2265	0.595782	15	34.396	0.524812	15	14.8773	131.995	6.1	8	279.008	9.23	13
P30044	214	22.0125	8.57275	Peroxiredoxin-5, mitochondrial precursor (EC 1.11.1.15) (Prx-V) (Peroxisomal antioxidant enzyme) (PLP) (Thioredoxin reductase) (Thioredoxin peroxidase PMP20) (Antioxidant enzyme B166) (AOEB166) (TPx type VI) (Liver tissue 2D-page spot 71B) (Alu corepressor 1) - Homo sapiens (Human) - [PRDX5_HUMAN]	31.78	21	1.02426	14	11.8655	1.07907	14	21.0296	1.08684	14	32.0461	0.70276	14	14.8038	0.918145	14	28.2929	0.751498	14	10.4706	0.808367	14	35.3417	355.414	26.64	13	289.154	28.04	8
Q9UJU6	430	48.1776	5.04639	Drebrin-like protein (SH3 domain-containing protein 7) (Drebrin-F) (Cervical SH3P7) (HPK1-interacting protein of 55 kDa) (HIP-55) (Cervical mucin-associated protein) - Homo sapiens (Human) - [DBNL_HUMAN]	7.44	21	1.10457	14	7.2825	0.849416	14	21.9759	0.915988	14	21.6034	0.796851	14	25.0013	0.904315	14	23.3331	0.75809	14	22.999	0.54527	14	22.4127	231.221	7.44	14	238.028	7.44	7
P52272	730	77.4643	8.70459	Heterogeneous nuclear ribonucleoprotein M (hnRNP M) - Homo sapiens (Human) - [HNRPM_HUMAN]	4.25	21	1.38973	14	7.80591	0.673247	14	16.2253	0.910625	14	16.6821	1.89901	14	19.5977	1.82281	14	15.8367	2.0239	14	19.1496	1.63461	14	18.2939	225.798	4.25	14	226.617	1.23	7
P38117	255	27.8262	8.104	Electron transfer flavoprotein subunit beta (Beta-ETF) - Homo sapiens (Human) - [ETFB_HUMAN]	3.92	21	1.12938	14	8.73486	1.67581	14	16.228	0.898301	14	7.49987	1.46642	14	14.5835	0.797504	14	4.89732	0.73287	14	9.45538	1.17575	14	15.7801	245.725	3.92	14	244.019	3.92	7
P52306	607	66.3606	5.31299	Rap1 GTPase-GDP dissociation stimulator 1 (SMG P21 stimulatory GDP/GTP exchange protein) (SMG GDS protein) (Exchange factor smgGDS) - Homo sapiens (Human) - [GDS1_HUMAN]	5.27	21	1.18326	13	4.34862	1.12149	13	11.2233	0.865835	13	9.47606	0.846241	13	10.3028	0.917747	13	18.1198	1.13929	13	21.1416	0.874918	13	13.53	280.261	5.27	13	350.332	4.12	8
Q13618	768	88.8735	8.48486	Cullin-3 (CUL-3) - Homo sapiens (Human) - [CUL3_HUMAN]	4.17	21	1.29948	13	4.7149	0.741562	13	11.8124	0.771501	13	39.4474	0.903686	13	7.80322	0.778085	13	12.1499	1.1717	13	20.2275	0.853558	13	7.62095	205.574	4.17	11	306.262	4.17	10
O75843	785	87.0617	6.55127	AP-1 complex subunit gamma-2 (Adapter-related protein complex 1 gamma-2 subunit) (Gamma2-adaptin) (Adaptor protein complex AP-1 gamma-2 subunit) (G2ad) - Homo sapiens (Human) - [AP1G2_HUMAN]	3.18	21	0.758207	13	9.63946	0.879989	13	24.1576	1.97346	13	44.3115	2.40131	13	27.6112	0.682661	13	42.9469	1.11001	13	17.9341	0.98305	13	30.3099	276.28	3.18	13	198.272	1.15	8
Q15075	1411	162.367	5.65576	Early endosome antigen 1 (Endosome-associated protein p162) (Zinc finger FYVE domain-containing protein 2) - Homo sapiens (Human) - [EEA1_HUMAN]	2.83	21	0.911879	13	8.91486	0.904412	13	45.6308	0.653792	13	34.5142	0.678529	13	59.294	0.900954	13	54.5085	0.932892	13	55.3847	0.991837	13	55.551	277.776	2.83	13	211.761	2.34	8
P51572	246	27.974	8.44092	B-cell receptor-associated protein 31 (BCR-associated protein Bap31) (p28 Bap31) (Protein CDM) (6C6-AG tumor-associated antigen) - Homo sapiens (Human) - [BAP31_HUMAN]	8.13	21	0.843291	12	8.48157	1.14106	12	15.6593	0.981948	12	12.0317	1.57629	12	15.0489	0.909071	12	11.7914	0.49739	12	20.8681	0.77765	12	7.61077	255.777	8.13	11	242.491	4.47	10
Q9Y2Z0	365	40.9985	5.16064	Suppressor of G2 allele of SKP1 homolog (Sgt1) (Putative 40-6-3 protein) - Homo sapiens (Human) - [SUGT1_HUMAN]	5.21	21	0.897018	12	11.4474	1.92067	12	27.3824	1.66525	12	16.2018	0.889261	12	20.4171	1.08214	12	18.8444	1.33708	12	22.7689	0.729593	12	13.8993	274.111	5.21	12	227.637	5.21	9
Q9NQG5	326	36.8772	5.97314	Uncharacterized protein C20orf77 - Homo sapiens (Human) - [CT077_HUMAN]	9.51	21	1.43236	11	18.9161	0.982142	11	28.3119	0.842361	11	9.18634	0.722404	11	3.73784	0.842308	11	4.85751	0.55539	11	10.5294	1.01254	11	5.74663	213.772	9.51	12	228.6	4.6	9
O00571	662	73.198	7.18115	ATP-dependent RNA helicase DDX3X (EC 3.6.1.-) (DEAD box protein 3, X-chromosomal) (Helicase-like protein 2) (HLP2) (DEAD box, X isoform) - Homo sapiens (Human) - [DDX3X_HUMAN]	8.61	21	1.07906	11	11.9455	0.713988	11	13.3414	0.845849	11	8.8304	1.20518	11	14.674	1.17502	11	12.4733	1.82051	11	29.9346	1.53436	11	33.4419	405.885	8.61	11	388.23	6.8	10
P08243	561	64.3286	6.85889	Asparagine synthetase [glutamine-hydrolyzing] (EC 6.3.5.4) (Glutamine-dependent asparagine synthetase) (Cell cycle control protein TS11) - Homo sapiens (Human) - [ASNS_HUMAN]	6.24	21	0.920629	11	40.1974	2.42939	11	42.5847	0.886664	11	33.3473	0.82907	11	53.5274	0.897382	11	37.0681	1.85658	11	52.4023	0.744692	11	38.9756	251.853	6.24	11	278.019	6.24	10
Q02413	1049	113.644	5.03369	Desmoglein-1 precursor (Desmosomal glycoprotein 1) (DG1) (DGI) (Pemphigus foliaceus antigen) - Homo sapiens (Human) - [DSG1_HUMAN]	5.05	21	0.888954	11	16.9776	0.485208	11	16.2316	0.995166	11	18.9861	1.65882	11	23.1239	2.3967	11	26.7401	2.30064	11	37.3463	1.31657	11	17.6207	282.938	5.05	10	369.601	5.05	11
Q9H223	541	61.1365	6.75635	EH domain-containing protein 4 (Hepatocellular carcinoma-associated protein 10/11) - Homo sapiens (Human) - [EHD4_HUMAN]	4.44	21	0.97017	11	29.7082	0.915655	11	16.9297	1.01649	11	20.0544	1.92027	11	18.991	0.828794	11	30.9705	1.17623	11	24.0905	0.931819	11	29.6422	249.26	4.44	10	359.573	4.44	11
O94832	1006	116.129	9.39307	Myosin-Id - Homo sapiens (Human) - [MYO1D_HUMAN]	3.48	21	0.887029	11	30.2291	0.674874	11	54.9208	0.582622	11	33.7298	0.726731	11	43.3128	0.801414	11	80.1622	0.941922	11	47.5386	0.942721	11	42.258	203.747	3.48	12	317.593	3.48	9
P63241	154	16.8214	5.23682	Eukaryotic translation initiation factor 5A-1 (eIF-5A-1) (eIF-5A1) (Eukaryotic initiation factor 5A isoform 1) (eIF-5A) (eIF-4D) (Rev-binding factor) - Homo sapiens (Human) - [IF5A1_HUMAN]	38.96	21	1.25118	7	37.6168	1.05581	9	71.6264	0.767108	9	62.8698	1.14868	9	25.7957	1.15363	9	42.1029	1.1334	9	28.9424	0.732943	9	43.1789	257.979	38.96	9	701.412	38.96	12
Q7Z794	576	61.6504	5.84619	Keratin, type II cytoskeletal 1b (Keratin-77) - Homo sapiens (Human) - [K2C1B_HUMAN]	5.56	21	0.780974	4	4.60498	0.336997	4	16.9686	0.639712	4	5.44234	0.858384	4	4.00389	1.11587	4	2.13973	0.574688	4	10.6551	0.812515	4	2.03331	185.603	5.56	17	209.982	2.78	4
O43242	534	60.9395	8.44092	26S proteasome non-ATPase regulatory subunit 3 (26S proteasome regulatory subunit S3) (Proteasome subunit p58) - Homo sapiens (Human) - [PSMD3_HUMAN]	6.37	20	0.914646	16	38.5597	1.20113	16	10.9104	1.28506	16	21.5204	1.12284	16	12.2843	1.09207	16	20.1426	1.32558	16	13.4884	1.26749	16	26.6141	155.763	4.87	13	170.964	4.87	7
P36405	182	20.4428	7.23975	ADP-ribosylation factor-like protein 3 - Homo sapiens (Human) - [ARL3_HUMAN]	14.84	20	0.815903	14	7.02768	1.0046	14	9.50238	0.954013	14	11.2192	0.923329	14	8.80818	0.510354	14	6.89683	0.709699	14	4.87523	0.649038	14	6.47298	181.93	14.84	15	190.008	14.84	5
P35611	737	80.9047	5.8335	Alpha-adducin (Erythrocyte adducin subunit alpha) - Homo sapiens (Human) - [ADDA_HUMAN]	8.28	20	0.813049	14	14.4025	0.782242	14	56.4728	0.559831	14	61.4079	1.14097	14	52.769	1.11769	14	42.2337	1.07584	14	46.2842	1.09535	14	45.8179	160.303	5.7	11	273.361	7.06	9
P51580	245	28.1621	6.22705	Thiopurine S-methyltransferase (EC 2.1.1.67) (Thiopurine methyltransferase) - Homo sapiens (Human) - [TPMT_HUMAN]	10.61	20	1.34985	13	9.68515	1.69896	13	17.0601	1.61869	13	15.8795	0.872183	13	10.3781	1.25412	13	14.6424	1.34423	13	12.7067	1.01835	13	12.293	145.253	10.61	11	207.682	7.76	9
Q96G03	612	68.2404	6.72705	Phosphoglucomutase-2 (EC 5.4.2.2) (Glucose phosphomutase 2) (PGM 2) - Homo sapiens (Human) - [PGM2_HUMAN]	9.97	20	0.49746	13	69.7593	0.738895	13	51.0038	1.73698	13	66.6987	0.936072	13	26.8711	1.25083	12	36.0122	1.07673	13	57.5261	1.22591	12	33.4377	157.099	7.68	10	275.297	9.97	10
Q9Y696	253	28.7537	5.59229	Chloride intracellular channel protein 4 (Intracellular chloride ion channel protein p64H1) - Homo sapiens (Human) - [CLIC4_HUMAN]	15.42	20	1.09032	12	13.4329	1.24759	12	44.8795	0.877774	12	40.9817	0.983912	12	15.4736	1.52653	12	28.5872	1.22031	12	33.8285	1.28512	12	29.2521	341.318	15.42	12	275.208	11.46	8
Q99836	296	33.212	6.15088	Myeloid differentiation primary response protein MyD88 - Homo sapiens (Human) - [MYD88_HUMAN]	14.86	20	1.27139	12	13.061	1.8204	12	77.4724	1.46198	12	67.2671	1.40495	12	51.4352	1.541	12	66.1953	1.47654	12	76.7315	1.12039	12	59.9966	262.053	14.86	10	258.208	14.86	10
Q9BUJ2	856	95.6793	6.91748	Heterogeneous nuclear ribonucleoprotein U-like protein 1 (Adenovirus early region 1B-associated protein 5) (E1B-55 kDa-associated protein 5) (E1B-AP5) - Homo sapiens (Human) - [HNRL1_HUMAN]	5.72	20	1.1267	12	38.8127	1.12955	12	73.1344	1.09563	12	92.1287	1.06796	12	84.1032	1.37031	12	86.8661	1.28677	12	90.4526	1.36566	12	82.3009	137.907	5.72	9	291.14	5.72	11
P55084	474	51.2615	9.40771	Trifunctional enzyme subunit beta, mitochondrial precursor (TP-beta) [Includes: 3-ketoacyl-CoA thiolase (EC 2.3.1.16) (Acetyl-CoA acyltransferase) (Beta-ketothiolase)] - Homo sapiens (Human) - [ECHB_HUMAN]	5.49	20	0.960694	12	18.0779	0.726669	12	30.6081	0.721054	12	27.9016	1.61106	12	25.5902	0.700447	12	31.7815	0.778212	12	17.7425	1.06086	12	22.9397	183.813	5.49	10	221.102	5.49	10
O15247	247	28.3384	5.59229	Chloride intracellular channel protein 2 (XAP121) - Homo sapiens (Human) - [CLIC2_HUMAN]	5.26	20	1.1868	12	44.0106	0.937239	12	38.0745	1.04342	12	40.9483	0.963606	12	46.7722	1.7085	12	60.2844	0.920508	12	24.087	1.81497	12	61.8728	367.508	5.26	12	223.68	5.26	8
P43121	646	71.5626	5.75732	Cell surface glycoprotein MUC18 precursor (Melanoma-associated antigen MUC18) (Melanoma cell adhesion molecule) (Melanoma-associated antigen A32) (S-endo 1 endothelial-associated antigen) (Cell surface glycoprotein P1H12) (CD146 antigen) - Homo sapiens (Human) - [MUC18_HUMAN]	3.1	20	1.32719	12	19.1021	0.65066	12	8.86415	1.13361	12	33.3063	1.29625	12	25.4506	1.38889	12	29.2169	0.897084	12	20.5626	1.55171	12	23.238	177.777	3.1	10	213.806	1.39	10
Q15459	793	88.8305	5.22412	Splicing factor 3 subunit 1 (Spliceosome-associated protein 114) (SAP 114) (SF3a120) - Homo sapiens (Human) - [SF3A1_HUMAN]	2.4	20	0.566886	12	46.6125	1.14116	12	29.5329	1.19984	12	24.3048	1.27977	12	24.4363	0.965861	12	19.3824	0.763019	12	12.9916	1.10246	12	18.5526	277.614	1.13	9	348.272	2.4	11
P41567	113	12.7246	7.44482	Eukaryotic translation initiation factor 1 (eIF1) (Protein translation factor SUI1 homolog) (Sui1iso1) (A121) - Homo sapiens (Human) - [EIF1_HUMAN]	14.16	20	0.422648	11	29.2325	0.576944	11	20.8242	0.652291	11	16.2165	0.641545	11	32.6662	0.422305	11	14.1829	0.42778	11	26.7123	0.320673	11	13.1628	347.139	14.16	10	353.886	14.16	10
P61970	127	14.469	5.37646	Nuclear transport factor 2 (NTF-2) (Placental protein 15) (PP15) - Homo sapiens (Human) - [NTF2_HUMAN]	11.02	20	0.708151	11	28.0439	2.673	11	125.709	2.08735	11	121.907	1.8943	11	118.885	3.11666	11	117.501	2.11732	11	103.453	3.1181	11	103.31	333.9	11.02	9	381.11	11.02	11
P38919	411	46.8412	6.72705	Probable ATP-dependent RNA helicase DDX48 (EC 3.6.1.-) (DEAD box protein 48) (Eukaryotic initiation factor 4A-like NUK-34) (Nuclear matrix protein 265) (hNMP 265) (Eukaryotic translation initiation factor 4A isoform 3) - Homo sapiens (Human) - [DDX48_HUMAN]	8.76	20	0.772408	11	31.752	1.04036	11	19.6424	1.11609	11	19.8135	1.91134	11	46.5499	1.2411	11	37.8629	0.911116	11	22.5905	1.14114	11	34.6476	200.619	8.76	10	251.692	8.76	10
O95302	570	63.0435	5.08447	FK506-binding protein 9 precursor (EC 5.2.1.8) (Peptidyl-prolyl cis-trans isomerase) (PPIase) (Rotamase) - Homo sapiens (Human) - [FKBP9_HUMAN]	7.02	20	1.16488	11	5.90092	0.700153	11	7.10103	0.355606	11	11.6535	0.423073	11	11.8268	0.829913	11	14.1926	0.643595	11	5.6768	0.619443	11	5.83368	148.347	7.02	10	267.43	5.61	10
Q13283	466	52.1321	5.51611	Ras GTPase-activating protein-binding protein 1 (EC 3.6.1.-) (G3BP-1) (ATP-dependent DNA helicase VIII) (HDH-VIII) (GAP SH3 domain-binding protein 1) - Homo sapiens (Human) - [G3BP1_HUMAN]	2.79	20	0.709305	11	17.7087	1.45755	11	21.2258	1.23139	11	15.7076	1.69711	11	21.1914	1.9174	11	15.8749	1.48388	11	25.7376	2.15199	11	24.0378	225.453	2.79	9	407.455	2.79	11
O76094	671	74.56	9.26123	Signal recognition particle 72 kDa protein (SRP72) - Homo sapiens (Human) - [SRP72_HUMAN]	2.53	20	1.269	11	16.1247	1.48234	11	9.08477	1.25287	11	9.6179	1.30493	11	7.61302	0.842594	11	15.6094	1.45083	11	13.9745	1.27319	11	16.9208	167.044	2.53	10	190.959	2.53	10
O75832	226	24.4124	6.1001	26S proteasome non-ATPase regulatory subunit 10 (26S proteasome regulatory subunit p28) (Gankyrin) - Homo sapiens (Human) - [PSD10_HUMAN]	9.73	20	0.943303	10	16.7691	0.673258	10	34.2957	0.450878	10	8.88714	0.450437	10	19.4993	0.453755	10	17.0827	0.40939	10	28.6476	0.40243	10	16.1576	405.33	9.73	10	616.42	9.73	10
P46379	1132	119.334	5.60498	Large proline-rich protein BAT3 (HLA-B-associated transcript 3) (Protein G3) - Homo sapiens (Human) - [BAT3_HUMAN]	7.69	20	0.951792	10	27.9221	1.59221	10	29.1113	1.27265	10	28.8403	0.808956	10	15.5206	1.20575	10	34.7537	1.37172	10	41.0087	1.23315	10	24.8802	254.218	3.89	10	353.402	7.69	10
O14617	1153	130.076	8.48486	AP-3 complex subunit delta-1 (Adapter-related protein complex 3 subunit delta-1) (Delta-adaptin 3) (AP-3 complex subunit delta) (Delta-adaptin) - Homo sapiens (Human) - [AP3D1_HUMAN]	5.72	20	1.10506	10	16.4826	1.32724	10	57.2614	1.28197	10	34.3019	1.47229	10	55.0211	1.26219	10	66.9667	1.43103	10	42.8209	1.42854	10	46.6205	206.166	5.72	10	369.45	5.72	10
Q9UKG1	709	79.6136	5.41455	DCC-interacting protein 13 alpha (Dip13 alpha) (Adapter protein containing PH domain, PTB domain and leucine zipper motif 1) - Homo sapiens (Human) - [DP13A_HUMAN]	8.32	20	0.937314	9	33.4607	1.15425	10	70.136	1.08464	10	103.595	1.1956	9	85.7789	1.93797	8	77.9345	1.22954	10	88.0616	1.51587	9	115.384	241.874	8.32	8	487.683	8.32	12
Q9P2R3	1169	128.318	6.1001	Ankyrin repeat and FYVE domain-containing protein 1 (Ankyrin repeats hooked to a zinc finger motif) - Homo sapiens (Human) - [ANFY1_HUMAN]	4.19	20	0.979988	7	63.879	2.02463	7	30.4524	1.73027	7	19.4925	1.10905	7	25.3726	1.83777	7	31.3303	3.12861	7	26.0544	2.53488	7	20.5762	221.401	4.19	13	251.599	3.59	7
P24534	225	24.7483	4.66553	Elongation factor 1-beta (EF-1-beta) - Homo sapiens (Human) - [EF1B_HUMAN]	37.78	20	1.18644	5	34.3898	1.1922	6	48.8635	1.60195	6	42.5181	1.20247	6	46.7824	1.00315	6	45.3201	0.811263	5	25.0818	1.02671	5	32.9179	246.772	37.78	9	411.472	25.78	11
P01593	108	11.9849	5.98584	Ig kappa chain V-I region AG - Homo sapiens (Human) - [KV101_HUMAN]	31.48	20	3.17957	4	96.1768	0.958838	4	4.83301	0.529737	4	7.26988	0.545402	4	6.03104	1.84582	4	68.5417	1.14523	4	16.56	0.881369	4	10.9396	269.814	31.48	10	455.399	31.48	10
Q96A19	550	62.588	5.52881	Coiled-coil domain-containing protein 102A - Homo sapiens (Human) - [C102A_HUMAN]	4.91	20	1.10021	1		1.08175	1		0.623979	1		0.706023	1		1.00932	1		0.836279	1		0.795581	1		180.568	4.91	20
Q96A49	352	39.9089	4.52588	Synapse-associated protein 1 - Homo sapiens (Human) - [SYAP1_HUMAN]	4.55	19	1.44813	17	16.3029	1.55287	17	43.9531	1.058	17	29.568	1.85723	17	45.5316	0.536497	17	36.2346	0.858621	17	35.1502	0.89455	17	46.8712	213.648	4.55	16	110.188	2.56	3
P55786	919	103.211	5.71924	Puromycin-sensitive aminopeptidase (EC 3.4.11.-) (PSA) - Homo sapiens (Human) - [PSA_HUMAN]	6.53	19	1.09126	14	7.74183	1.52097	14	64.4126	2.05267	15	99.0796	1.31771	15	39.5452	1.58519	14	32.4494	2.29954	15	64.144	1.98272	15	55.5107	232.708	4.13	12	255.71	3.26	7
Q13435	872	97.5957	5.66846	Splicing factor 3B subunit 2 (Spliceosome-associated protein 145) (SAP 145) (SF3b150) (Pre-mRNA-splicing factor SF3b 145 kDa subunit) - Homo sapiens (Human) - [SF3B2_HUMAN]	3.56	19	1.06856	14	13.0139	0.926549	14	51.1883	0.727996	14	20.7254	0.919994	14	22.2615	0.782621	14	16.6663	0.588505	14	21.3161	0.762117	14	21.0665	90.6329	2.18	13	133.305	2.87	6
Q13564	534	60.2086	5.40186	NEDD8-activating enzyme E1 regulatory subunit (Amyloid protein-binding protein 1) (Amyloid beta precursor protein-binding protein 1, 59 kDa) (APP-BP1) (Protooncogene protein 1) (HPP1) - Homo sapiens (Human) - [ULA1_HUMAN]	7.49	19	1.03832	13	9.09222	0.625439	13	14.2946	0.756656	13	8.2795	0.491511	13	14.3709	0.728396	13	14.8309	0.714537	13	11.0841	0.796769	13	11.6997	160.261	7.49	13	198.059	2.25	6
P48681	1618	176.6	4.44971	Nestin - Homo sapiens (Human) - [NEST_HUMAN]	3.28	19	1.2872	13	12.5265	0.407784	13	12.9597	0.629498	13	31.1336	0.66378	13	18.9501	1.44565	13	24.8512	0.871811	13	32.9575	1.36579	13	26.9046	157.223	3.28	10	228.138	1.79	9
O75534	798	88.8289	6.25244	Cold shock domain-containing protein E1 (UNR protein) (N-ras upstream gene protein) - Homo sapiens (Human) - [CSDE1_HUMAN]	2.38	19	0.997357	13	10.9146	1.04205	13	16.1861	1.04985	13	9.03379	0.801406	13	7.79509	0.913895	13	11.0587	1.26944	13	15.1772	0.985803	13	13.015	233.721	2.38	13	181.106	1.5	6
Q32MZ4	808	89.1987	4.65283	Leucine-rich repeat flightless-interacting protein 1 (LRR FLII-interacting protein 1) (TAR RNA-interacting protein) (GC-binding factor 2) - Homo sapiens (Human) - [LRRF1_HUMAN]	7.8	19	0.923676	12	8.97865	0.969231	12	26.0655	1.28568	12	11.1425	0.896634	12	13.8457	0.708364	12	19.7121	0.500041	12	12.9576	0.600516	12	24.0514	216.296	7.8	12	316.183	6.06	7
O43583	198	22.0781	5.30029	Density-regulated protein (DRP) (Protein DRP1) (Smooth muscle cell-associated protein 3) (SMAP-3) - Homo sapiens (Human) - [DENR_HUMAN]	4.04	19	0.711037	12	8.90004	2.04065	12	12.0864	1.50214	12	8.225	1.29675	12	5.92448	0.724086	12	8.2376	0.947146	12	9.38668	0.979032	12	6.96281	169.805	4.04	12	157.017	4.04	7
Q99460	953	105.769	5.38916	26S proteasome non-ATPase regulatory subunit 1 (26S proteasome regulatory subunit RPN2) (26S proteasome regulatory subunit S1) (26S proteasome subunit p112) - Homo sapiens (Human) - [PSMD1_HUMAN]	3.04	19	1.08603	12	22.601	2.05187	12	55.5581	2.43089	12	58.6593	1.65378	12	57.4921	1.94076	12	48.7684	2.66483	12	53.5241	1.92251	12	53.2433	207.249	3.04	12	164.08	3.04	7
P40926	338	35.5088	8.67529	Malate dehydrogenase, mitochondrial precursor (EC 1.1.1.37) - Homo sapiens (Human) - [MDHM_HUMAN]	21.3	19	1.05403	11	47.995	1.05178	11	35.4298	1.27181	11	43.1872	1.06589	11	43.3244	1.02356	11	32.0377	0.972745	11	38.6786	0.872595	11	24.0542	359.343	21.3	11	265.307	12.43	8
O00233	223	24.6385	6.94678	26S proteasome non-ATPase regulatory subunit 9 (26S proteasome regulatory subunit p27) - Homo sapiens (Human) - [PSMD9_HUMAN]	11.21	19	0.783643	11	13.5516	0.897333	11	3.63131	0.631103	11	5.23966	0.744773	11	8.13046	0.523176	11	15.6769	0.524107	11	17.2478	0.501988	11	22.4455	309.547	11.21	10	360.609	7.17	9
Q86VP6	1230	136.289	5.78271	Cullin-associated NEDD8-dissociated protein 1 (Cullin-associated and neddylation-dissociated protein 1) (p120 CAND1) (TBP-interacting protein TIP120A) (TBP-interacting protein of 120 kDa A) - Homo sapiens (Human) - [CAND1_HUMAN]	10.08	19	1.05082	11	18.6769	0.729062	11	32.0509	0.642839	11	39.5214	0.919874	11	34.0371	0.732648	11	31.8544	0.874672	11	20.5972	0.717371	11	34.5392	187.959	8.46	9	307.625	10.08	10
Q9UHA4	124	13.6143	7.34229	Mitogen-activated protein kinase kinase 1-interacting protein 1 (MEK-binding partner 1) (Mp1) - Homo sapiens (Human) - [MK1I1_HUMAN]	8.06	19	0.78186	11	9.23423	0.923847	11	13.1897	1.51803	11	18.1814	0.785306	11	10.8148	1.15196	11	14.4467	0.824397	11	10.3317	1.15019	11	6.76747	249.94	8.06	11	196.301	8.06	8
Q08378	1498	167.252	5.43994	Golgin subfamily A member 3 (Golgin-160) (Golgi complex-associated protein of 170 kDa) (GCP170) - Homo sapiens (Human) - [GOGA3_HUMAN]	5.34	19	0.996689	11	20.8423	1.80347	11	9.18795	1.38845	11	13.472	1.06465	11	30.1311	1.0848	11	10.6545	1.37412	11	25.951	1.20602	11	9.51719	269.741	4.01	11	365.759	4.21	8
Q9H3G5	476	54.1291	5.61768	Probable serine carboxypeptidase CPVL precursor (EC 3.4.16.-) (Carboxypeptidase, vitellogenic-like) (Vitellogenic carboxypeptidase-like protein) (VCP-like protein) (HVLP) - Homo sapiens (Human) - [CPVL_HUMAN]	4.62	19	0.805627	11	13.7648	1.04649	11	54.8407	1.3267	11	53.0961	1.20267	11	43.455	2.95114	11	62.3055	0.991593	11	52.2144	2.32915	11	45.9138	149.112	4.62	8	237.528	4.62	11
P53680	142	17.0067	6.17627	AP-2 complex subunit sigma-1 (Adapter-related protein complex 2 sigma-1 subunit) (Clathrin coat assembly protein AP17) (Clathrin coat-associated protein AP17) (Plasma membrane adaptor AP-2 17 kDa protein) (HA2 17 kDa subunit) (Clathrin assembly protein 2 small chain) - Homo sapiens (Human) - [AP2S1_HUMAN]	16.9	19	0.959069	10	12.3081	0.737834	10	31.5138	0.827406	10	42.6611	0.781506	10	32.7441	0.891426	10	34.5504	1.06899	10	32.9399	1.13554	10	45.5438	297.993	16.9	10	296.778	16.9	9
P21695	349	37.5693	6.17627	Glycerol-3-phosphate dehydrogenase [NAD+], cytoplasmic (EC 1.1.1.8) (GPD-C) (GPDH-C) - Homo sapiens (Human) - [GPDA_HUMAN]	14.33	19	0.949821	10	18.0008	0.46906	10	23.9744	0.384372	10	53.2504	1.88889	10	38.7256	0.986395	10	16.2755	0.818275	10	28.3813	1.40095	10	34.3585	336.414	14.33	10	327.135	14.33	9
Q9Y2X3	529	59.5405	8.92432	Nucleolar protein NOP5 (Nucleolar protein 5) (NOP58) - Homo sapiens (Human) - [NOP5_HUMAN]	9.07	19	1.22074	10	14.1733	0.998356	10	27.1873	1.25485	10	18.4913	2.22172	10	27.0589	1.53255	10	17.2448	1.26567	10	29.3291	1.73437	10	27.5654	274.083	9.07	10	253.95	7.75	9
Q9Y5Y2	271	28.8068	5.8335	Nucleotide-binding protein 2 (NBP 2) - Homo sapiens (Human) - [NUBP2_HUMAN]	5.54	19	1.1186	10	4.60169	1.09642	10	9.12116	1.23266	10	12.2396	0.689901	10	7.00868	0.853275	10	11.2569	0.892131	10	11.3468	0.926293	10	9.9632	365.543	5.54	10	270.506	5.54	9
P42126	302	32.7952	8.54346	3,2-trans-enoyl-CoA isomerase, mitochondrial precursor (EC 5.3.3.8) (Dodecenoyl-CoA isomerase) (Delta(3),Delta(2)-enoyl-CoA isomerase) (D3,D2-enoyl-CoA isomerase) - Homo sapiens (Human) - [D3D2_HUMAN]	4.3	19	1.42165	10	13.3605	1.62856	10	14.6939	2.9979	10	14.3709	1.78325	10	14.4186	1.13738	10	14.3995	1.25913	10	13.8669	2.4391	10	25.4257	210.142	4.3	10	277.04	4.3	9
Q9HC35	981	108.835	6.31592	Echinoderm microtubule-associated protein-like 4 (EMAP-4) (Restrictedly overexpressed proliferation-associated protein) (Ropp 120) - Homo sapiens (Human) - [EMAL4_HUMAN]	4.18	19	0.975736	10	8.10097	0.997497	10	11.3682	0.64866	10	25.0325	0.683393	10	24.1825	0.978435	10	14.8199	0.772724	10	30.718	0.666478	10	17.5512	259.631	4.18	10	288.218	4.18	9
O95786	925	106.531	6.40479	Probable ATP-dependent RNA helicase DDX58 (EC 3.6.1.-) (DEAD-box protein 58) (Retinoic acid-inducible gene 1 protein) (RIG-1) (RIG-I) - Homo sapiens (Human) - [DDX58_HUMAN]	4	19	1.32823	10	19.922	0.850912	10	33.407	1.56804	10	54.7685	0.807489	10	28.6231	1.87142	10	21.3008	2.3697	10	48.0964	1.81971	10	54.5467	325.97	4	10	305.108	3.24	9
Q6YHK3	1445	161.587	5.84619	CD109 antigen precursor (p180) (150 KDa TGF-beta-1-binding protein) (r150) (Platelet-specific Gov antigen) - Homo sapiens (Human) - [CD109_HUMAN]	3.74	19	1.01154	10	20.1944	1.32015	10	56.7781	2.62821	10	42.9523	1.35588	10	35.5732	3.12239	10	41.9131	1.42341	10	45.3382	3.39452	10	43.6937	418.026	3.74	9	391.411	3.74	10
O75367	372	39.5925	9.78857	Core histone macro-H2A.1 (Histone macroH2A1) (mH2A1) (H2A.y) (H2A/y) (Medulloblastoma antigen MU-MB-50.205) - Homo sapiens (Human) - [H2AY_HUMAN]	2.69	19	0.553553	10	16.2264	0.575277	10	10.2018	0.585381	10	8.35714	3.36158	10	9.76437	0.770902	10	7.24969	0.651998	10	7.85034	0.999392	10	6.23591	287.213	2.69	10	232.339	2.69	9
P23588	611	69.1832	5.66846	Eukaryotic translation initiation factor 4B (eIF-4B) - Homo sapiens (Human) - [IF4B_HUMAN]	9.82	19	1.09295	9	17.9457	0.968906	9	16.3044	0.625866	9	33.2719	0.91077	9	22.2749	0.699501	9	17.5022	0.730298	9	30.5648	0.78225	9	14.2027	203.389	9.82	10	373.814	7.86	9
Q12840	1032	117.32	5.89697	Kinesin heavy chain isoform 5A (Neuronal kinesin heavy chain) (NKHC) (Kinesin heavy chain neuron-specific 1) - Homo sapiens (Human) - [KIF5A_HUMAN]	1.74	19	0.736682	4	3.76962	2.4716	4	6.94805	1.30032	4	5.32326	0.854844	4	7.28159	0.334637	4	9.39341	0.451441	4	3.74356	0.62866	4	0.600629	176.945	1.74	10	236.017	1.74	9
P09488	218	25.6951	6.69775	Glutathione S-transferase Mu 1 (EC 2.5.1.18) (GSTM1-1) (GST class-mu 1) (GSTM1a-1a) (GSTM1b-1b) (HB subunit 4) (GTH4) - Homo sapiens (Human) - [GSTM1_HUMAN]	22.94	19	0.176603	3	37.4506	4.57468	6	19.5354	3.81794	6	14.0484	0.15487	4	33.5071	0.472085	1		0.246112	2	93.3431	0.460338	1		135.816	15.14	9	265.011	22.94	10
Q9H4B7	451	50.2946	5.17334	Tubulin beta-1 chain - Homo sapiens (Human) - [TBB1_HUMAN]	9.76	19	0.52745	2	10.9	1.02686	2	10.0669	0.941992	2	6.6684	0.83717	2	6.71841	0.589421	2	10.071	0.602652	2	2.45353	0.65734	2	11.0331	160.666	9.76	12	189.693	7.76	7
P50238	77	8.52701	8.74854	Cysteine-rich protein 1 (Cysteine-rich intestinal protein) (CRIP) (Cysteine-rich heart protein) (hCRHP) - Homo sapiens (Human) - [CRIP1_HUMAN]	9.09	18	0.706937	18	5.7878	1.1664	18	13.4661	1.84596	18	12.3393	1.11135	18	11.5771	0.329964	18	18.6309	0.452304	18	12.2916	0.452117	18	10.6018				260.421	9.09	18
Q8WZ42	34350	3813.81	6.34131	Titin (EC 2.7.11.1) (Connectin) (Rhabdomyosarcoma antigen MU-RMS-40.14) - Homo sapiens (Human) - [TITIN_HUMAN]	0.06	18	0.982608	16	10.0525	0.702626	16	34.7955	0.573774	16	23.7027	0.777582	16	45.9427	0.638933	16	37.0197	0.582	16	19.6197	0.916862	16	45.1479	80.1589	0.06	15	90.1445	0.04	3
P61354	136	15.7877	10.5649	60S ribosomal protein L27 - Rattus norvegicus (Rat) - [RL27_RAT]	6.62	18	1.49978	15	5.49377	1.37821	15	14.8065	1.4427	15	14.1501	1.39697	15	15.0941	1.49316	15	20.1285	1.8648	15	12.7535	1.3299	15	13.4918	133.274	6.62	13	134.323	6.62	5
Q9UIJ7	227	25.5495	9.15869	GTP:AMP phosphotransferase mitochondrial (EC 2.7.4.10) (Adenylate kinase 3) (AK3) (Adenylate kinase 3 alpha-like 1) - Homo sapiens (Human) - [KAD3_HUMAN]	3.96	18	0.418208	15	13.415	0.810867	15	5.35307	1.54034	15	4.31156	0.874058	15	7.3521	1.01143	15	7.09175	0.422112	15	15.6673	0.467544	15	9.77969	170.882	3.96	15	96.6091	3.96	3
Q13464	1354	158.076	5.89697	Rho-associated protein kinase 1 (EC 2.7.11.1) (Rho-associated, coiled-coil-containing protein kinase 1) (p160 ROCK-1) (p160ROCK) (Renal carcinoma antigen NY-REN-35) - Homo sapiens (Human) - [ROCK1_HUMAN]	3.91	18	1.16192	14	14.0407	1.8885	14	42.7253	1.84494	14	43.2511	1.69026	14	33.9233	1.84861	14	46.5752	1.84771	14	44.2931	1.6643	14	51.882	175.194	3.91	14	167.448	2.29	4
Q14566	821	92.8312	5.41455	DNA replication licensing factor MCM6 (p105MCM) - Homo sapiens (Human) - [MCM6_HUMAN]	3.17	18	1.32525	14	9.99407	1.76773	14	41.0769	0.701303	14	20.1335	1.22782	14	22.2875	1.54224	14	35.2104	0.668864	14	11.191	0.565237	14	16.7999	235.952	3.17	14	190.261	1.46	4
P10768	282	31.4425	7.02002	S-formylglutathione hydrolase (EC 3.1.2.12) (FGH) (Esterase D) - Homo sapiens (Human) - [ESTD_HUMAN]	20.21	18	0.938912	12	52.5049	0.610846	15	37.4983	0.786659	15	21.4588	0.738923	15	50.4093	0.73134	15	32.8965	0.855092	15	46.6453	0.786755	15	41.854	75.0201	20.21	7	321.126	14.54	11
O43747	822	91.3331	6.82959	AP-1 complex subunit gamma-1 (Adapter-related protein complex 1 gamma-1 subunit) (Gamma-adaptin) (Adaptor protein complex AP-1 gamma-1 subunit) (Golgi adaptor HA1/AP1 adaptin subunit gamma-1) (Clathrin assembly protein complex 1 gamma-1 large chain) - Homo sapiens (Human) - [AP1G1_HUMAN]	1.82	18	1.58631	12	7.47055	0.691093	12	7.98191	0.612805	12	4.58351	0.894295	12	4.16708	0.919145	12	8.33738	2.13997	12	11.3113	2.49499	12	7.84477	209.605	1.82	12	124.904	0.97	6
Q15365	356	37.4739	7.09326	Poly(rC)-binding protein 1 (Alpha-CP1) (hnRNP-E1) (Nucleic acid-binding protein SUB2.3) - Homo sapiens (Human) - [PCBP1_HUMAN]	21.91	18	1.22243	11	16.8612	0.94513	11	25.332	0.964175	11	42.7741	1.19267	11	28.8503	1.13339	11	16.3271	1.03534	11	30.3455	1.01802	11	21.3111	159.062	15.45	12	177.801	17.13	6
O95989	172	19.4587	6.34131	Diphosphoinositol polyphosphate phosphohydrolase 1 (EC 3.6.1.52) (DIPP-1) (Diadenosine 5',5'''-P1,P6-hexaphosphate hydrolase 1) (EC 3.6.1.-) (Nucleoside diphosphate-linked moiety X motif 3) (Nudix motif 3) - Homo sapiens (Human) - [NUDT3_HUMAN]	21.51	18	0.922672	11	26.3739	1.16342	11	41.6114	0.860272	11	17.9767	0.838913	11	12.0598	1.1984	11	16.2093	0.919563	11	15.9616	0.865529	11	14.0273	134.206	21.51	10	251.701	16.28	8
Q6FI81	312	33.5611	5.61768	Anamorsin (Cytokine-induced apoptosis inhibitor 1) (CUA001) - Homo sapiens (Human) - [CPIN1_HUMAN]	11.22	18	0.791001	11	30.3016	0.879004	11	18.5178	0.857665	11	36.3475	0.947018	11	34.4753	1.17864	11	14.0405	1.14024	11	69.2348	1.11112	11	65.1066	178.078	11.22	10	174.563	11.22	8
Q8WWM9	190	21.391	6.80029	Cytoglobin (Histoglobin) (HGb) (Stellate cell activation-associated protein) - Homo sapiens (Human) - [CYGB_HUMAN]	10.53	18	1.10307	11	12.8843	0.459038	11	55.5751	0.816125	11	21.404	0.624337	11	34.2598	0.951509	11	24.751	0.711832	11	44.4841	1.00605	11	20.8159	191.213	10.53	11	190.956	10.53	7
Q9UL25	225	24.3323	7.94287	Ras-related protein Rab-21 - Homo sapiens (Human) - [RAB21_HUMAN]	9.33	18	1.48996	11	18.6604	0.584467	11	36.2402	0.606757	11	37.2372	0.721142	11	32.3869	0.694681	11	34.8688	0.804373	11	32.4878	0.98202	11	33.0831	282.778	9.33	10	198.927	9.33	8
P30520	456	50.0658	6.55127	Adenylosuccinate synthetase isozyme 2 (EC 6.3.4.4) (Adenylosuccinate synthetase, acidic isozyme) (IMP--aspartate ligase 2) (AdSS 2) (AMPSase 2) - Homo sapiens (Human) - [PURA2_HUMAN]	8.55	18	0.978133	11	5.12112	1.47585	11	13.178	1.09149	11	20.205	0.725463	11	9.60074	0.615699	11	11.4274	0.829386	11	7.25078	0.750091	11	11.5938	181.05	8.55	10	213.845	5.48	8
Q9P2M7	1197	136.304	5.5415	Cingulin - Homo sapiens (Human) - [CING_HUMAN]	4.59	18	1.03574	11	20.9573	0.770452	11	32.6123	1.12913	11	24.6061	1.09542	11	31.641	0.666974	11	32.5729	0.644938	11	41.5913	0.578908	11	54.7296	218.558	4.09	10	292.435	3.93	8
Q14978	699	73.6767	9.48096	Nucleolar phosphoprotein p130 (Nucleolar 130 kDa protein) (140 kDa nucleolar phosphoprotein) (Nopp140) (Nucleolar and coiled-body phosphoprotein 1) - Homo sapiens (Human) - [NOLC1_HUMAN]	1.57	18	1.04282	11	10.9909	0.897397	11	7.65315	0.991301	11	5.92027	1.1921	11	17.9074	0.617789	11	10.6945	0.538661	11	3.89325	0.809641	11	8.71019	269.573	1.57	11	225.38	1.57	7
P26641	437	50.0871	6.66846	Elongation factor 1-gamma (EF-1-gamma) (eEF-1B gamma) - Homo sapiens (Human) - [EF1G_HUMAN]	10.53	18	1.19801	10	21.4211	3.24576	10	36.2054	1.83317	10	33.7012	1.80658	10	40.7918	2.19661	10	31.112	1.91213	10	32.5039	1.67849	10	35.1085	196.778	10.53	10	259.045	7.32	8
P05166	539	58.1788	7.63525	Propionyl-CoA carboxylase beta chain, mitochondrial precursor (EC 6.4.1.3) (PCCase subunit beta) (Propanoyl-CoA:carbon dioxide ligase subunit beta) - Homo sapiens (Human) - [PCCB_HUMAN]	8.91	18	1.01492	10	29.7603	1.22319	10	43.353	1.15614	10	50.8784	0.742485	10	35.8093	0.77892	10	50.9429	0.984964	10	40.6	1.00042	10	55.2296	272.236	8.91	10	347.318	8.91	8
P21281	511	56.4649	5.80811	Vacuolar ATP synthase subunit B, brain isoform (EC 3.6.3.14) (V-ATPase B2 subunit) (Vacuolar proton pump B isoform 2) (Endomembrane proton pump 58 kDa subunit) (HO57) - Homo sapiens (Human) - [VATB2_HUMAN]	8.41	18	0.759716	10	13.8527	1.23808	11	54.9111	1.27507	11	45.9882	0.74133	11	19.7432	0.92858	11	33.1719	0.941453	11	58.7086	1.06007	11	37.7726	202.648	8.41	9	321.7	6.46	9
Q08379	990	111.59	4.99561	Golgin subfamily A member 2 (Cis-Golgi matrix protein GM130) (Gm130 autoantigen) (Golgin-95) - Homo sapiens (Human) - [GOGA2_HUMAN]	7.78	18	0.914268	10	13.6201	1.1892	10	39.2426	1.12085	10	35.2844	1.41403	10	42.7303	0.730035	10	11.7048	0.920734	10	23.2891	0.947766	10	35.7211	244.196	6.87	8	363.715	7.78	10
P16219	412	44.2688	7.98682	Short-chain specific acyl-CoA dehydrogenase, mitochondrial precursor (EC 1.3.99.2) (SCAD) (Butyryl-CoA dehydrogenase) - Homo sapiens (Human) - [ACADS_HUMAN]	6.07	18	0.88121	10	11.5488	1.20447	10	33.1623	0.586711	10	14.124	1.26864	10	65.3903	0.964112	10	24.639	1.01818	10	37.8836	1.02899	10	45.811	189.275	6.07	8	301.74	6.07	10
P05362	532	57.789	7.98682	Intercellular adhesion molecule 1 precursor (ICAM-1) (Major group rhinovirus receptor) (CD54 antigen) - Homo sapiens (Human) - [ICAM1_HUMAN]	5.64	18	0.968228	10	20.0332	0.674605	10	45.8588	0.544101	10	20.5967	0.646842	10	30.0993	0.879705	10	49.2663	0.5371	10	22.2512	0.504288	10	44.8126	155.216	5.64	8	359.938	5.64	10
P40763	770	88.0114	6.30322	Signal transducer and activator of transcription 3 (Acute-phase response factor) - Homo sapiens (Human) - [STAT3_HUMAN]	5.06	18	0.743884	10	21.9833	0.547144	10	32.3299	0.622916	10	30.8995	0.467611	10	22.4347	0.860257	10	37.1782	0.866616	10	29.915	0.769506	10	40.8634	129.061	5.06	8	224.381	5.06	10
Q96CW1	435	49.623	9.53955	AP-2 complex subunit mu-1 (Adaptin mu-1) (AP-2 mu-2 chain) (Clathrin coat assembly protein AP50) (Clathrin coat-associated protein AP50) (Plasma membrane adaptor AP-2 50 kDa protein) (HA2 50 kDa subunit) (Clathrin assembly protein complex 2 medium chain) - Homo sapiens (Human) - [AP2M1_HUMAN]	3.45	18	0.673109	10	15.0775	1.58264	10	15.5164	1.2892	10	17.7105	2.11255	10	13.1291	1.64676	10	5.09431	2.68352	10	8.31652	2.18921	10	11.569	111.225	3.45	10	241.087	3.45	8
Q05209	780	88.0655	5.61768	Tyrosine-protein phosphatase non-receptor type 12 (EC 3.1.3.48) (Protein-tyrosine phosphatase G1) (PTPG1) - Homo sapiens (Human) - [PTN12_HUMAN]	3.33	18	0.662751	10	48.1345	2.15128	10	14.0365	1.28124	10	10.2884	0.915761	10	16.5043	0.802683	10	31.3199	0.795571	10	17.367	0.658626	10	21.4914	175.607	3.33	8	332.813	3.33	10
P14854	86	10.1857	7.04932	Cytochrome c oxidase subunit VIb isoform 1 (EC 1.9.3.1) (COX VIb-1) - Homo sapiens (Human) - [CX6B1_HUMAN]	34.88	18	0.467192	9	23.6506	1.07358	9	10.0326	1.09126	9	10.8104	1.1043	9	18.3173	0.807943	9	9.58427	0.369414	9	15.16	0.657415	9	5.63554	251.504	34.88	9	290.424	34.88	9
Q9NZL4	362	39.4485	5.21143	Hsp70-binding protein 1 (HspBP1) (Heat shock protein-binding protein 1) (Hsp70-interacting protein 1) (Hsp70-binding protein 2) (HspBP2) (Hsp70-interacting protein 2) - Homo sapiens (Human) - [HPBP1_HUMAN]	12.98	18	1.5415	9	3.85065	1.03723	9	11.3329	0.92955	9	11.4671	0.918526	9	13.6944	0.68574	9	11.1809	1.02203	9	10.7545	3.88988	8	6.275	230.913	12.98	9	228.007	12.98	9
P16083	231	25.936	6.29053	Ribosyldihydronicotinamide dehydrogenase [quinone] (EC 1.10.99.2) (NRH dehydrogenase [quinone] 2) (Quinone reductase 2) (QR2) (NRH:quinone oxidoreductase 2) - Homo sapiens (Human) - [NQO2_HUMAN]	11.69	18	0.983933	9	10.8114	0.607408	9	13.3007	0.948375	9	22.0813	0.776421	9	9.50521	0.409617	9	79.0838	0.756769	9	17.8548	0.477668	9	74.5522	256.692	11.69	9	414.29	11.69	9
P26885	142	15.6393	9.12939	FK506-binding protein 2 precursor (EC 5.2.1.8) (Peptidyl-prolyl cis-trans isomerase) (PPIase) (Rotamase) (13 kDa FKBP) (FKBP-13) - Homo sapiens (Human) - [FKBP2_HUMAN]	9.86	18	0.898453	9	5.56659	0.922274	9	7.26665	0.871284	9	8.67413	0.416578	9	7.54507	0.558569	9	10.4846	0.358273	9	12.5978	0.459245	9	10.1748	313.311	9.86	9	316.091	9.86	9
P18065	328	35.1144	7.50342	Insulin-like growth factor-binding protein 2 precursor (IGFBP-2) (IBP-2) (IGF-binding protein 2) - Homo sapiens (Human) - [IBP2_HUMAN]	8.84	18	0.800173	9	18.4166	0.576723	9	7.43307	4.42906	9	12.416	1.52628	9	15.5651	0.413064	9	22.8142	0.480445	9	12.7234	0.874331	9	6.70628	192.582	8.84	9	295.069	8.84	9
Q9BY43	222	25.0828	4.70361	Charged multivesicular body protein 4a (Chromatin-modifying protein 4a) (CHMP4a) (Vacuolar protein sorting 7-1) (SNF7-1) (hSnf-1) (SNF7 homolog associated with Alix-2) - Homo sapiens (Human) - [CHM4A_HUMAN]	6.31	18	0.504668	9	23.3541	3.4353	9	28.8923	3.48206	9	29.8479	2.66458	9	25.7675	1.92139	9	22.5937	0.908668	9	13.0132	0.92093	9	5.92049	377.609	6.31	9	419.755	6.31	9
P51688	502	56.6595	6.94678	N-sulphoglucosamine sulphohydrolase precursor (EC 3.10.1.1) (Sulfoglucosamine sulfamidase) (Sulphamidase) - Homo sapiens (Human) - [SPHM_HUMAN]	2.59	18	0.839239	9	19.0033	0.518905	9	22.4132	1.53015	9	56.4983	1.00677	9	30.0921	1.20262	9	22.7535	0.825178	9	19.2824	1.03123	9	24.1201	348.062	2.59	9	307.161	2.59	9
Q9BYT8	704	80.5997	6.63916	Neurolysin, mitochondrial precursor (EC 3.4.24.16) (Neurotensin endopeptidase) (Mitochondrial oligopeptidase M) (Microsomal endopeptidase) (MEP) - Homo sapiens (Human) - [NEUL_HUMAN]	1.56	18	1.37771	9	9.81016	1.22921	9	16.2207	2.75166	9	18.5459	1.48915	9	23.3744	1.2007	9	25.0529	1.24135	9	17.383	1.20755	9	21.5288	227.354	1.56	9	243.149	1.56	9
Q15366	365	38.5556	6.78564	Poly(rC)-binding protein 2 (Alpha-CP2) (hnRNP-E2) - Homo sapiens (Human) - [PCBP2_HUMAN]	12.05	18	1.27893	8	5.83224	1.10893	8	19.8369	0.9767	8	10.0658	1.10529	8	20.8248	1.01283	8	26.8205	1.37044	8	17.3448	1.19025	8	14.4519	159.899	7.67	10	199.963	10.41	8
P11177	359	39.194	6.65381	Pyruvate dehydrogenase E1 component subunit beta, mitochondrial precursor (EC 1.2.4.1) (PDHE1-B) - Homo sapiens (Human) - [ODPB_HUMAN]	7.52	18	1.16393	8	34.2422	0.977747	9	28.5682	1.66147	9	12.672	1.09436	9	30.42	1.02285	9	14.7375	0.674469	9	21.6265	0.937119	9	21.364	280.772	7.52	9	296.955	7.52	9
Q5VTR2	975	113.592	5.93506	Ubiquitin-protein ligase BRE1A (EC 6.3.2.-) (BRE1-A) (hBRE1) (RING finger protein 20) - Homo sapiens (Human) - [BRE1A_HUMAN]	3.9	18	1.1454	7	8.3745	1.17367	7	44.3625	1.11657	7	25.2786	1.21118	7	37.5163	0.904309	7	21.4813	1.00592	7	14.4922	0.985333	7	16.3889	147.979	3.9	10	146.54	3.38	8
O14579	308	34.4603	5.12256	Coatomer subunit epsilon (Epsilon-coat protein) (Epsilon-COP) - Homo sapiens (Human) - [COPE_HUMAN]	17.53	18	0.812267	5	26.9061	1.15676	6	49.3836	2.15014	6	50.3988	1.43315	6	42.0171	1.39678	6	34.948	2.0801	6	46.2477	1.78262	6	36.6578	291.347	17.53	9	505.207	17.53	9
P20340	208	23.5779	5.5415	Ras-related protein Rab-6A (Rab-6) - Homo sapiens (Human) - [RAB6A_HUMAN]	15.87	17	1.06782	16	31.7319	0.73866	16	25.8662	0.703461	16	24.4587	1.68058	16	22.9641	0.681359	16	18.9	0.833508	16	21.518	0.878566	16	27.4783	133.965	15.87	10	173.018	4.33	7
O43847	1150	131.488	4.99561	Nardilysin precursor (EC 3.4.24.61) (N-arginine dibasic convertase) (NRD convertase) (NRD-C) - Homo sapiens (Human) - [NRDC_HUMAN]	3.39	17	1.15464	14	9.37747	1.31863	14	27.6969	1.03729	14	18.6325	0.69965	14	22.7922	1.28227	14	22.84	1.02798	14	24.6051	0.868126	14	36.5119	204.495	3.39	13	181.395	3.39	4
P29762	137	15.5557	5.37646	Cellular retinoic acid-binding protein 1 (Cellular retinoic acid-binding protein I) (CRABP-I) (Retinoic acid-binding protein I, cellular) - Homo sapiens (Human) - [RABP1_HUMAN]	13.87	17	0.685706	12	11.6491	0.233495	12	45.6933	0.224183	12	42.9844	0.148094	12	45.4229	2.14149	12	47.4989	3.37816	12	55.6474	0.242154	12	60.6617	183.569	13.87	10	149.071	13.87	7
P49773	126	13.7931	6.94678	Histidine triad nucleotide-binding protein 1 (Adenosine 5'-monophosphoramidase) (Protein kinase C inhibitor 1) (Protein kinase C-interacting protein 1) (PKCI-1) - Homo sapiens (Human) - [HINT1_HUMAN]	21.43	17	0.959119	10	5.02178	1.30567	10	9.7397	0.981818	10	5.08155	1.09766	10	9.08212	0.712547	10	6.47509	0.52855	10	18.8153	0.620041	10	12.9621	195.593	21.43	10	117.023	21.43	7
Q9H5N1	569	63.5041	4.77979	Rab GTPase-binding effector protein 2 (Rabaptin-5beta) - Homo sapiens (Human) - [RABE2_HUMAN]	6.33	17	0.758267	10	7.42874	0.932477	10	28.3772	1.42231	10	27.2376	0.820102	10	17.536	0.837981	10	25.9223	0.874476	10	23.5489	0.732613	10	19.3859	211.164	6.33	10	241.522	4.04	7
P58107	5065	552.754	5.59229	Epiplakin (450 kDa epidermal antigen) - Homo sapiens (Human) - [EPIPL_HUMAN]	4.24	17	1.05425	10	12.765	1.06612	10	32.7489	0.549433	10	32.6776	0.845415	10	25.8989	0.726722	10	52.5171	2.84651	10	40.7669	1.21016	10	49.8613	171.817	3.63	10	193.628	3.28	7
Q9H6Z4	567	60.1732	4.77979	Ran-binding protein 3 (RanBP3) - Homo sapiens (Human) - [RANB3_HUMAN]	3.17	17	1.1621	10	6.18927	1.19663	10	33.112	0.877964	10	35.021	1.02464	10	27.4935	0.843601	10	32.6422	0.699847	10	27.6982	0.707764	10	31.7656	220.409	3.17	10	123.634	3.17	7
Q96JB5	506	56.885	4.75439	CDK5 regulatory subunit-associated protein 3 (CDK5 activator-binding protein C53) (HSF-27 protein) - Homo sapiens (Human) - [CK5P3_HUMAN]	2.77	17	0.785021	10	17.2735	1.40186	10	56.3423	1.31994	10	32.2776	1.12687	10	40.9431	1.40136	10	53.3302	1.0449	10	31.8958	1.51324	10	55.8714	268.556	2.77	7	279.193	2.77	10
P07360	202	22.2635	8.30908	Complement component C8 gamma chain precursor - Homo sapiens (Human) - [CO8G_HUMAN]	15.84	17	0.793736	9	8.58784	1.08782	9	14.3508	0.925623	9	8.54709	1.06873	9	18.2238	1.02977	9	20.4942	0.936976	9	29.9159	1.31264	9	44.1386	315.019	15.84	9	330.53	15.84	8
Q07021	282	31.3426	4.84326	Complement component 1 Q subcomponent-binding protein, mitochondrial precursor (Glycoprotein gC1qBP) (C1qBP) (GC1q-R protein) (Hyaluronan-binding protein 1) (Mitochondrial matrix protein p32) (p33) - Homo sapiens (Human) - [C1QBP_HUMAN]	15.6	17	1.13474	9	2.60414	1.10444	9	4.85459	0.958215	9	8.15078	0.508002	9	5.35792	0.798991	9	11.9234	0.580967	9	12.3606	0.507562	9	12.4832	115.53	15.6	9	263.516	15.6	8
Q14353	236	26.3011	6.13818	Guanidinoacetate N-methyltransferase (EC 2.1.1.2) - Homo sapiens (Human) - [GAMT_HUMAN]	14.41	17	0.828525	9	3.33499	1.37743	9	30.8073	4.38016	9	38.8404	1.73938	9	35.6585	0.779797	9	26.2954	1.44203	9	27.8369	1.36566	9	32.8017	197.448	14.41	9	258.971	14.41	8
P23368	584	65.4018	7.60596	NAD-dependent malic enzyme, mitochondrial precursor (EC 1.1.1.38) (NAD-ME) (Malic enzyme 2) - Homo sapiens (Human) - [MAOM_HUMAN]	12.84	17	1.15545	9	19.304	1.09662	9	63.6197	0.978839	9	63.0588	1.51263	9	48.6819	1.00846	9	48.7764	0.943036	9	45.208	0.760122	9	41.2327	223.301	12.84	9	354.585	9.59	8
P02654	83	9.32609	8.47021	Apolipoprotein C-I precursor (Apo-CI) (ApoC-I) - Homo sapiens (Human) - [APOC1_HUMAN]	10.84	17	0.953991	9	2.76392	0.428963	9	6.22149	0.452773	9	6.19964	0.950192	9	8.17215	1.10907	9	9.54161	0.661339	9	7.4976	1.22208	9	6.57608	129.94	10.84	9	199.056	10.84	8
Q13510	395	44.6208	7.62061	Acid ceramidase precursor (EC 3.5.1.23) (Acylsphingosine deacylase) (N-acylsphingosine amidohydrolase) (AC) (Putative 32 kDa heart protein) (PHP32) [Contains: Acid ceramidase subunit alpha; Acid ceramidase subunit beta] - Homo sapiens (Human) - [ASAH1_HUMAN]	9.62	17	0.695421	9	29.4945	0.511812	9	25.6672	1.73839	9	24.0606	0.673127	9	31.3339	0.427232	9	4.14375	0.361014	9	23.0158	0.78209	9	57.0723	212.127	9.62	10	193.115	6.58	7
Q16204	585	65.8753	7.18115	Coiled-coil domain-containing protein 6 (H4 protein) (Papillary thyroid carcinoma-encoded protein) - Homo sapiens (Human) - [CCDC6_HUMAN]	9.06	17	0.777224	9	14.4455	1.34301	9	45.2399	0.821407	9	41.9082	0.771307	9	26.3775	0.61556	9	28.2633	1.1697	9	33.9407	1.48955	9	38.3478	285.379	9.06	9	209.247	9.06	8
P13798	732	81.1726	5.47803	Acylamino-acid-releasing enzyme (EC 3.4.19.1) (AARE) (Acyl-peptide hydrolase) (APH) (Acylaminoacyl-peptidase) (Oxidized protein hydrolase) (OPH) (DNF15S2 protein) - Homo sapiens (Human) - [ACPH_HUMAN]	5.19	17	1.13171	9	26.5833	0.971926	9	35.8288	1.60667	9	25.7842	1.24654	9	46.2901	1.01201	9	36.5374	1.19521	9	39.4764	1.05863	9	16.4078	197.327	5.19	8	351.353	5.19	9
Q96EK5	621	71.7684	5.49072	Uncharacterized protein KIAA1279 - Homo sapiens (Human) - [K1279_HUMAN]	1.77	17	0.955105	9	38.9645	1.04332	9	95.5717	0.937181	9	60.4787	0.738439	9	83.6161	0.421772	9	94.9096	0.828327	9	101.192	0.614272	9	95.9169	162.779	1.77	8	264.797	1.77	9
Q9H3S7	1636	178.861	6.91748	Tyrosine-protein phosphatase non-receptor type 23 (EC 3.1.3.48) (His-domain-containing protein tyrosine phosphatase) (HD-PTP) (Protein tyrosine phosphatase TD14) (PTP-TD14) - Homo sapiens (Human) - [PTN23_HUMAN]	1.71	17	1.12789	9	16.638	0.838759	9	14.0432	1.01756	9	11.9498	1.01442	9	13.2525	0.871946	9	13.8667	1.21599	9	14.0944	1.0949	9	12.3294	298.637	1.71	8	204.479	1.71	9
P35754	106	11.7682	8.08936	Glutaredoxin-1 (Thioltransferase-1) (TTase-1) - Homo sapiens (Human) - [GLRX1_HUMAN]	37.74	17	0.930673	7	30.6043	1.1758	8	54.6844	1.2551	8	76.2614	1.97585	8	73.27	1.38281	8	65.8856	1.09197	8	46.1514	1.4549	8	31.7909	297.19	37.74	9	334.126	37.74	8
Q92841	650	72.326	8.5874	Probable ATP-dependent RNA helicase DDX17 (EC 3.6.1.-) (DEAD box protein 17) (RNA-dependent helicase p72) (DEAD box protein p72) - Homo sapiens (Human) - [DDX17_HUMAN]	5.38	17	1.07185	7	29.1	0.621708	7	50.4709	0.510731	7	53.579	0.832806	7	17.7484	1.02468	7	45.2349	0.947593	7	32.4747	0.816799	7	13.3868	191.915	5.38	10	152.749	2.77	7
P20936	1047	116.329	6.53662	Ras GTPase-activating protein 1 (GTPase-activating protein) (GAP) (Ras p21 protein activator) (p120GAP) (RasGAP) - Homo sapiens (Human) - [RASA1_HUMAN]	4.49	17	0.88828	7	10.2554	1.68049	7	26.1381	0.854325	7	34.4726	0.880187	7	11.6246	0.541631	6	5.17838	0.779568	7	23.1539	0.58766	7	10.719	215.815	4.49	8	386.374	4.49	9
Q709C8	3753	422.124	6.82959	Vacuolar protein sorting-associated protein 13C - Homo sapiens (Human) - [VP13C_HUMAN]	2.21	17	1.02003	7	12.5287	0.471686	7	35.9655	1.19916	7	18.2772	1.13825	7	9.26161	0.946267	7	8.62279	0.918178	7	12.0501	1.03259	7	7.01487	257.772	2.21	11	183.301	1.49	6
P62271	152	17.7079	10.9897	40S ribosomal protein S18 - Rattus norvegicus (Rat) - [RS18_RAT]	21.05	17	1.09556	6	52.607	1.35629	6	80.2189	1.62141	6	95.1415	1.34067	6	79.2299	1.72394	6	71.1861	1.49103	6	81.9663	1.32881	6	71.1791	106.58	17.76	6	260.805	11.18	11
Q9BQS8	1478	166.851	4.90674	FYVE and coiled-coil domain-containing protein 1 (Zinc finger FYVE domain-containing protein 7) - Homo sapiens (Human) - [FYCO1_HUMAN]	3.38	17	1.09028	4	5.72237	0.783399	4	2.14872	1.25963	4	11.3545	0.857107	4	15.5629	0.716347	4	3.6039	1.03515	4	13.6281	0.905135	4	12.3563	86.7273	2.37	3	408.859	2.84	14
P62494	216	24.3784	6.56592	Ras-related protein Rab-11A (Rab-11) (24KG) - Rattus norvegicus (Rat) - [RB11A_RAT]	3.7	16	0.78846	14	4.92886	0.716388	14	5.36095	0.493088	14	7.46053	0.923331	14	6.638	0.767337	14	4.78511	0.520476	14	5.41268	0.870355	14	7.84023	104.25	3.7	14	76.5531	3.7	2
Q16836	314	34.2559	8.85107	Hydroxyacyl-coenzyme A dehydrogenase, mitochondrial precursor (EC 1.1.1.35) (Short chain 3-hydroxyacyl-CoA dehydrogenase) (HCDH) (Medium and short chain L-3-hydroxyacyl-coenzyme A dehydrogenase) - Homo sapiens (Human) - [HCDH_HUMAN]	6.05	16	0.933397	13	6.4195	1.07458	13	7.21113	0.600033	13	8.97582	1.10682	13	11.2225	0.785033	13	5.81281	0.642362	13	6.1762	1.07263	13	7.8561	269.784	6.05	13	103.479	2.55	3
P47985	274	29.6334	8.32373	Ubiquinol-cytochrome c reductase iron-sulfur subunit, mitochondrial precursor (EC 1.10.2.2) (Rieske iron-sulfur protein) (RISP) - Homo sapiens (Human) - [UCRI_HUMAN]	5.84	16	0.791392	13	39.5526	0.721476	13	19.2901	0.692249	13	19.2525	0.860302	13	5.87916	0.458262	13	21.4783	0.308984	13	26.3019	0.49073	13	22.8925	212.25	5.84	13	100.015	2.92	3
Q96HE7	468	54.3581	5.68115	ERO1-like protein alpha precursor (EC 1.8.4.-) (ERO1-Lalpha) (Oxidoreductin-1-Lalpha) (Endoplasmic oxidoreductin-1-like protein) (ERO1-L) - Homo sapiens (Human) - [ERO1A_HUMAN]	1.5	16	1.11505	13	5.09703	1.47008	13	9.55917	0.759108	13	13.0573	0.952321	13	6.85631	0.863628	13	8.82593	0.696739	13	6.91315	0.514877	13	7.84563	188.399	1.5	13	75.1846	1.5	3
P61247	264	29.9257	9.72998	40S ribosomal protein S3a - Homo sapiens (Human) - [RS3A_HUMAN]	9.47	16	1.17091	12	8.24931	0.840654	12	46.9322	0.887619	12	68.0617	0.874794	12	40.8319	1.10962	12	53.7875	1.18475	12	59.8395	0.855949	12	55.4846	107.727	9.47	11	159.018	9.47	5
P20774	298	33.9009	5.63037	Mimecan precursor (Osteoglycin) (Osteoinductive factor) (OIF) - Homo sapiens (Human) - [MIME_HUMAN]	25.84	16	0.51614	11	67.8405	0.258747	11	42.7438	0.800502	11	16.6599	0.672027	11	13.9362	1.79709	11	22.5407	0.953587	11	11.7654	2.82846	11	22.8195	184.162	17.11	9	203.369	23.49	7
Q15814	346	39.1958	5.70654	Tubulin-specific chaperone C (Tubulin-folding cofactor C) (CFC) - Homo sapiens (Human) - [TBCC_HUMAN]	13.01	16	1.05716	11	18.0864	1.24729	11	15.0327	1.4034	11	14.476	0.903795	11	17.0724	0.883444	11	36.1629	0.895918	11	16.2777	0.661445	11	35.5453	196.64	13.01	7	234.355	13.01	9
Q9BTY7	390	42.1027	4.80518	Brain protein 16 - Homo sapiens (Human) - [BRP16_HUMAN]	12.56	16	1.48221	11	15.1229	0.747879	11	26.9852	0.736188	11	18.4099	0.591196	11	22.9621	0.801222	11	32.8138	1.05833	11	30.4261	0.706412	11	31.5708	176.555	10.77	10	213.563	6.92	6
Q9UNH7	406	46.6198	6.16357	Sorting nexin-6 (TRAF4-associated factor 2) - Homo sapiens (Human) - [SNX6_HUMAN]	8.37	16	1.20887	11	15.3104	1.28343	11	63.8669	1.5557	11	58.4535	1.31155	11	45.8771	1.02128	11	46.1888	1.78364	11	61.45	1.48454	11	57.3349	177.309	8.37	11	164.544	6.4	5
Q92878	1312	153.797	6.88818	DNA repair protein RAD50 (EC 3.6.-.-) (hRAD50) - Homo sapiens (Human) - [RAD50_HUMAN]	4.5	16	1.20898	11	9.62709	1.00451	11	40.9174	1.6278	11	48.0849	1.03579	11	32.0811	0.709313	11	26.6801	1.08792	11	33.9752	1.23232	11	38.9907	160.405	4.5	10	201.535	2.06	6
Q6NYB7	205	22.6634	6.21436	Ras-related protein Rab-1A - Rattus norvegicus (Rat) - [RAB1A_RAT]	26.34	16	1.26679	10	19.3113	1.29491	10	34.02	0.925291	10	17.2236	1.07966	10	27.1153	1.0308	10	13.4154	1.20824	10	15.6165	1.12888	10	16.1839	333.859	26.34	12	146.711	13.17	4
P09012	282	31.2592	9.83252	U1 small nuclear ribonucleoprotein A (U1 snRNP protein A) (U1A protein) (U1-A) - Homo sapiens (Human) - [SNRPA_HUMAN]	9.22	16	1.27583	10	13.3298	1.37523	10	21.4382	1.35325	10	21.7016	2.17122	10	55.7554	1.57526	10	31.7228	1.37325	10	25.2155	1.83976	10	31.027	256.222	9.22	10	256.22	9.22	6
Q9Y263	795	87.1014	6.3667	Phospholipase A-2-activating protein (PLAP) (PLA2P) - Homo sapiens (Human) - [PLAP_HUMAN]	7.17	16	1.41191	10	27.4784	1.26842	10	21.5887	1.45984	10	19.685	1.38005	10	32.3242	1.3666	10	41.7727	1.39997	10	33.9805	1.16682	10	24.5291	172.773	7.17	9	181.97	7.17	7
Q09161	790	91.7805	6.43018	Nuclear cap-binding protein subunit 1 (80 kDa nuclear cap-binding protein) (NCBP 80 kDa subunit) (CBP80) - Homo sapiens (Human) - [NCBP1_HUMAN]	5.95	16	1.11382	10	8.29469	1.12506	10	30.1118	0.702726	10	11.7856	1.25122	10	30.1103	1.06613	10	18.0255	1.09749	10	11.5856	1.23747	10	31.3995	166.233	5.95	7	231.13	3.8	9
O14841	1288	137.371	6.58057	5-oxoprolinase (EC 3.5.2.9) (5-oxo-L-prolinase) (Pyroglutamase) (5-OPase) - Homo sapiens (Human) - [OPLA_HUMAN]	3.88	16	1.32571	10	18.6489	0.981151	10	17.0959	0.828657	10	24.773	1.20012	10	27.8785	1.02041	10	24.7532	1.94212	10	35.2711	0.84518	10	39.7285	200.185	3.88	10	150.879	2.56	6
Q9Y3B4	125	14.5756	9.37842	Pre-mRNA branch site protein p14 (SF3B 14 kDa subunit) - Homo sapiens (Human) - [PM14_HUMAN]	20.8	16	1.02194	9	10.2585	0.879191	9	9.94799	0.859359	9	6.26233	1.11051	9	10.0287	0.921735	9	5.05497	0.803217	9	12.5665	0.95152	9	11.853	185.571	20.8	9	331.734	20.8	7
O43681	348	38.7674	4.90674	Arsenical pump-driving ATPase (EC 3.6.3.16) (Arsenite-translocating ATPase) (Arsenical resistance ATPase) (Arsenite-transporting ATPase) (ARSA) (ASNA-I) - Homo sapiens (Human) - [ARSA1_HUMAN]	18.39	16	0.887457	9	14.6167	2.59599	9	77.0798	1.43602	9	39.9022	1.00896	9	31.9805	1.04132	9	41.358	1.01603	9	50.3137	1.40236	9	45.5646	176.293	18.39	7	286.135	18.39	9
P17980	439	49.1725	5.23682	26S protease regulatory subunit 6A (Proteasome 26S subunit ATPase 3) (Tat-binding protein 1) (TBP-1) (Proteasome subunit P50) - Homo sapiens (Human) - [PRS6A_HUMAN]	13.44	16	0.789683	9	8.12693	0.581334	9	21.5624	0.573121	9	13.9421	0.428595	9	20.3634	0.458156	9	14.8041	0.490311	9	26.6868	0.423549	9	15.6704	169.89	5.92	8	315.015	11.16	8
Q96RP9	751	83.4184	7.00537	Elongation factor G 1, mitochondrial precursor (mEF-G 1) (Elongation factor G1) - Homo sapiens (Human) - [EFG1_HUMAN]	8.39	16	0.663026	9	47.6808	1.20238	9	12.1949	1.35826	9	55.1516	0.92543	8	13.1878	0.536619	9	9.18454	0.590289	9	15.0511	0.791211	9	45.2866	161.831	4.79	7	325.914	8.39	9
P04003	597	66.9894	7.29834	C4b-binding protein alpha chain precursor (C4bp) (Proline-rich protein) (PRP) - Homo sapiens (Human) - [C4BP_HUMAN]	4.86	16	0.814145	9	20.1567	0.909752	9	32.042	0.648547	9	17.5612	1.21225	9	16.4877	1.30462	9	13.7409	2.31697	9	29.6532	2.4985	9	30.5036	201.317	4.86	9	195.714	3.85	7
Q9UEY8	706	79.1052	6.31592	Gamma-adducin (Adducin-like protein 70) - Homo sapiens (Human) - [ADDG_HUMAN]	4.82	16	0.652506	9	26.4797	1.08579	9	4.18985	0.634599	9	11.6925	1.89471	9	10.279	2.14905	9	13.0572	1.74305	9	7.08548	2.62642	9	8.81523	165.425	4.82	9	245.277	3.4	7
Q86Y56	855	93.4741	6.44287	HEAT repeat-containing protein 2 - Homo sapiens (Human) - [HEAT2_HUMAN]	4.68	16	0.765003	9	14.1633	0.830957	9	42.8185	1.39904	9	72.2353	0.717978	9	23.5231	0.753872	9	20.2302	1.731	9	66.8659	0.938086	9	30.043	251.462	4.68	8	216.424	4.68	8
Q9H8Y8	452	47.116	4.81787	Golgi reassembly-stacking protein 2 (GRS2) (Golgi reassembly-stacking protein of 55 kDa) (GRASP55) (p59) (Golgi phosphoprotein 6) (GOLPH6) - Homo sapiens (Human) - [GORS2_HUMAN]	3.98	16	0.876406	9	12.7661	2.56896	9	35.3274	1.40218	9	65.9066	1.4948	9	10.9297	1.53135	9	19.5903	0.606582	9	12.4556	0.71176	9	10.3682	127.282	3.98	9	248.42	2.65	7
P49321	788	85.1861	4.29736	Nuclear autoantigenic sperm protein (NASP) - Homo sapiens (Human) - [NASP_HUMAN]	3.3	16	1.35459	9	17.2665	0.843803	9	19.3423	0.644461	9	20.1966	1.05161	9	13.0223	1.32063	9	19.2007	0.509052	9	8.1608	0.70798	9	2.1911	149.833	3.3	9	156.415	2.54	7
Q13057	564	62.29	6.99072	Bifunctional coenzyme A synthase (CoA synthase) (NBP) (POV-2) [Includes: Phosphopantetheine adenylyltransferase (EC 2.7.7.3) (Pantetheine-phosphate adenylyltransferase) (PPAT) (Dephospho-CoA pyrophosphorylase); Dephospho-CoA kinase (EC 2.7.1.24) (DPCK) (Dephosphocoenzyme A kinase) (DPCOAK)] - Homo sapiens (Human) - [COASY_HUMAN]	1.95	16	0.875215	9	26.4778	1.11379	9	26.2029	1.78867	9	18.2714	0.807152	9	17.6677	0.676729	9	18.0264	0.809915	9	15.9439	0.914681	9	24.7269	260.116	1.95	9	203.588	1.95	7
O75489	264	30.2227	7.50342	NADH dehydrogenase [ubiquinone] iron-sulfur protein 3, mitochondrial precursor (EC 1.6.5.3) (EC 1.6.99.3) (NADH-ubiquinone oxidoreductase 30 kDa subunit) (Complex I-30kD) (CI-30kD) - Homo sapiens (Human) - [NDUS3_HUMAN]	15.53	16	0.65291	8	18.6182	0.82323	8	13.5182	1.25725	8	33.6943	1.11364	8	23.8449	0.800347	8	19.9192	0.525495	8	36.4352	0.858088	8	28.8995	221.347	15.53	8	211.155	15.53	8
P09132	144	16.1454	9.84717	Signal recognition particle 19 kDa protein (SRP19) - Homo sapiens (Human) - [SRP19_HUMAN]	9.72	16	1.01452	8	8.10213	2.36805	8	61.8687	2.23553	8	50.594	1.9765	8	52.9694	1.5039	8	33.1895	2.09844	8	59.256	1.86173	8	45.365	245.174	9.72	8	295.564	9.72	8
P00746	253	26.9868	7.91357	Complement factor D precursor (EC 3.4.21.46) (C3 convertase activator) (Properdin factor D) (Adipsin) - Homo sapiens (Human) - [CFAD_HUMAN]	8.7	16	0.970379	8	6.40213	0.536438	8	27.6992	0.582343	8	22.1316	0.754231	8	10.7938	0.678974	8	31.3738	0.774088	8	20.3869	0.84604	8	16.595	372.066	8.7	8	470.736	8.7	8
O00754	1011	113.672	7.28369	Lysosomal alpha-mannosidase precursor (EC 3.2.1.24) (Mannosidase, alpha B) (Lysosomal acid alpha-mannosidase) (Laman) (Mannosidase alpha class 2B member 1) [Contains: Lysosomal alpha-mannosidase A peptide; Lysosomal alpha-mannosidase B peptide; Lysosomal alpha-mannosidase C peptide; Lysosomal alpha-mannosidase D peptide; Lysosomal alpha-mannosidase E peptide] - Homo sapiens (Human) - [MA2B1_HUMAN]	5.74	16	0.954157	8	27.5281	0.931407	8	16.859	0.892726	8	34.2506	0.818284	8	22.604	1.23105	8	14.8482	0.881386	8	21.1316	1.17054	8	28.9975	283.639	5.74	8	295.429	5.74	8
Q14247	550	61.5985	5.40186	Src substrate cortactin (Amplaxin) (Oncogene EMS1) - Homo sapiens (Human) - [SRC8_HUMAN]	5.64	16	1.73477	8	30.8767	1.52633	8	49.7836	2.62781	8	29.6408	1.85627	8	42.4701	1.12457	8	62.66	1.52692	8	45.1284	1.04843	8	41.1391	174.556	5.64	8	230.032	5.64	8
Q15382	184	20.4845	5.92236	GTP-binding protein Rheb (Ras homolog enriched in brain) - Homo sapiens (Human) - [RHEB_HUMAN]	5.43	16	0.755603	8	22.309	2.45108	8	30.5823	2.7858	8	34.3278	2.62839	8	33.5053	2.56425	8	42.4974	1.91372	8	24.15	2.22422	8	37.4879	296.594	5.43	8	239.084	5.43	8
O15294	1046	116.85	6.69775	UDP-N-acetylglucosamine--peptide N-acetylglucosaminyltransferase 110 kDa subunit (EC 2.4.1.-) (O-GlcNAc transferase p110 subunit) - Homo sapiens (Human) - [OGT1_HUMAN]	5.07	16	0.795006	8	6.64935	1.2973	8	28.7554	1.15819	8	38.8396	1.62644	8	32.0767	1.04092	8	34.6862	1.39938	8	36.9021	1.15658	8	37.0485	164.959	5.07	8	229.457	5.07	8
Q99797	713	80.5598	7.15186	Mitochondrial intermediate peptidase, mitochondrial precursor (EC 3.4.24.59) (MIP) - Homo sapiens (Human) - [PMIP_HUMAN]	4.91	16	0.626096	8	17.2731	1.06338	8	15.5372	1.34759	8	23.264	0.720791	8	26.5083	0.472272	8	10.2543	0.780347	8	25.7154	0.781771	8	23.1149	140.772	4.91	9	110.916	3.79	7
P21796	283	30.7536	8.54346	Voltage-dependent anion-selective channel protein 1 (VDAC-1) (hVDAC1) (Outer mitochondrial membrane protein porin 1) (Plasmalemmal porin) (Porin 31HL) (Porin 31HM) - Homo sapiens (Human) - [VDAC1_HUMAN]	4.24	16	0.446166	8	7.74829	0.3032	8	10.6843	0.336506	8	11.5153	5.18802	8	6.49486	0.597883	8	12.3355	0.549126	8	4.52585	0.962686	8	8.0547	155.056	4.24	8	185.756	4.24	8
O60502	916	102.849	4.90674	Bifunctional protein NCOAT (Nuclear cytoplasmic O-GlcNAcase and acetyltransferase) (Meningioma-expressed antigen 5) [Includes: Beta-hexosaminidase (EC 3.2.1.52) (N-acetyl-beta-glucosaminidase) (Beta-N-acetylhexosaminidase) (Hexosaminidase C) (N-acetyl-beta-D-glucosaminidase) (O-GlcNAcase); Histone acetyltransferase (EC 2.3.1.48) (HAT)] - Homo sapiens (Human) - [NCOAT_HUMAN]	4.15	16	1.32729	8	4.60625	2.10416	8	9.05322	0.949339	8	19.6682	1.38828	8	4.16484	0.85718	8	6.63175	1.53698	8	4.85302	1.153	8	3.39029	107.641	4.15	9	234.834	1.75	7
P60510	307	35.0574	5.05908	Serine/threonine-protein phosphatase 4 catalytic subunit (EC 3.1.3.16) (PP4C) (Pp4) (Protein phosphatase X) (PP-X) - Homo sapiens (Human) - [PP4C_HUMAN]	3.58	16	0.763378	8	3.54629	1.19609	8	4.14855	1.23761	8	2.6957	0.920606	8	17.0306	0.832739	8	9.42801	0.906279	8	2.6672	0.746101	8	8.06842	239.127	3.58	8	286.386	3.58	8
Q9Y3F4	350	38.414	5.12256	Serine-threonine kinase receptor-associated protein (UNR-interacting protein) (WD-40 repeat protein PT-WD) (MAP activator with WD repeats) - Homo sapiens (Human) - [STRAP_HUMAN]	3.14	16	1.17013	8	3.83557	0.773516	8	7.12665	1.02173	8	15.8099	0.862538	8	10.471	1.06319	8	12.4713	1.10884	8	12.6773	0.760343	8	9.42414	171.801	3.14	8	222.19	3.14	8
P08195	529	57.9089	5.35107	4F2 cell-surface antigen heavy chain (4F2hc) (Lymphocyte activation antigen 4F2 large subunit) (4F2 heavy chain antigen) (CD98 antigen) - Homo sapiens (Human) - [4F2_HUMAN]	2.65	16	0.673994	8	3.47929	0.891749	8	8.27085	0.858045	8	13.004	0.953206	8	12.2734	0.832638	8	11.7433	0.703098	8	13.1197	0.800532	8	15.28	253.509	2.65	8	301.001	2.65	8
P28482	360	41.3632	6.97607	Mitogen-activated protein kinase 1 (EC 2.7.11.24) (Extracellular signal-regulated kinase 2) (ERK-2) (Mitogen-activated protein kinase 2) (MAP kinase 2) (MAPK 2) (p42-MAPK) (ERT1) - Homo sapiens (Human) - [MK01_HUMAN]	2.5	16	0.630572	8	6.3038	0.65667	9	6.85958	0.657123	9	3.18046	0.690757	9	2.89319	0.705168	9	1.7528	0.884862	9	3.91821	0.844009	8	6.24434	159.347	2.5	9	184.203	2.5	7
Q9Y6D6	1849	208.635	5.84619	Brefeldin A-inhibited guanine nucleotide-exchange protein 1 (Brefeldin A-inhibited GEP 1) (p200 ARF-GEP1) (p200 ARF guanine nucleotide exchange factor) - Homo sapiens (Human) - [BIG1_HUMAN]	2.11	16	1.12927	8	21.2057	1.04083	8	44.0662	0.776288	8	42.4122	0.795901	8	35.5554	0.51266	8	14.5485	1.25516	8	52.561	2.29047	8	48.6268	254.083	2.11	8	404.7	2.11	8
Q13151	305	30.8218	9.29053	Heterogeneous nuclear ribonucleoprotein A0 (hnRNP A0) - Homo sapiens (Human) - [ROA0_HUMAN]	17.05	16	1.01326	7	11.8776	0.767412	7	12.9737	0.840592	7	24.9253	0.81757	7	5.24335	0.882551	7	14.4899	0.614927	7	12.3873	0.979575	7	10.6318	120.141	14.75	6	410.362	17.05	10
Q96KB5	322	36.062	5.12256	T-lymphokine-activated killer cell-originated protein kinase (EC 2.7.12.2) (T-LAK cell-originated protein kinase) (PDZ-binding kinase) (Spermatogenesis-related protein kinase) (SPK) (MAPKK-like protein kinase) (Nori-3) - Homo sapiens (Human) - [TOPK_HUMAN]	7.14	16	1.09893	7	10.5656	5.72927	7	23.0317	1.6197	7	13.5677	1.07539	7	14.262	0.839679	7	18.3206	0.976632	7	20.1486	2.83351	7	18.0893	137.924	7.14	8	235.972	7.14	8
P08237	780	85.1284	7.98682	6-phosphofructokinase, muscle type (EC 2.7.1.11) (Phosphofructokinase 1) (Phosphohexokinase) (Phosphofructo-1-kinase isozyme A) (PFK-A) (Phosphofructokinase-M) - Homo sapiens (Human) - [K6PF_HUMAN]	4.36	16	1.44942	7	5.37962	0.704892	7	3.47599	0.698061	7	5.2255	0.895357	7	4.48503	1.026	7	2.59807	1.73292	7	1.83907	1.06615	7	3.29957	196.865	4.36	11	147.5	4.36	5
P15170	499	55.7203	5.61768	G1 to S phase transition protein 1 homolog (GTP-binding protein GST1-HS) - Homo sapiens (Human) - [GSPT1_HUMAN]	4.81	16	0.720556	5	19.9185	2.21783	5	2.1608	1.77686	5	12.2294	1.24135	5	11.1623	0.981423	5	26.6742	1.08519	5	7.747	1.02296	5	19.8204	234.372	4.81	8	421.852	4.81	8
P55209	391	45.3459	4.4624	Nucleosome assembly protein 1-like 1 (NAP-1-related protein) (hNRP) - Homo sapiens (Human) - [NP1L1_HUMAN]	9.72	16	0.919275	3	16.7576	0.678821	3	6.91234	0.549777	3	0.00177628	0.813493	3	3.67392	0.678342	3	4.43376	0.655651	3	2.08439	0.596771	3	8.44178	250.027	9.72	11	152.668	6.91	5
Q3YEC7	729	79.4996	5.22412	Putative GTP-binding protein Parf (Partner of ARF) - Homo sapiens (Human) - [PARF_HUMAN]	5.49	15	0.758929	14	5.63289	1.1805	14	13.9608	0.739852	14	8.93063	0.798048	14	11.5889	0.581604	14	8.46833	0.553526	14	8.36488	0.483335	14	10.5538	211.893	4.53	11	163.025	3.43	4
P05496	136	14.2675	9.74463	ATP synthase lipid-binding protein, mitochondrial precursor (EC 3.6.3.14) (ATP synthase proteolipid P1) (ATPase protein 9) (ATPase subunit C) - Homo sapiens (Human) - [AT5G1_HUMAN]	5.15	15	0.451814	14	11.3551	0.158448	14	14.6479	0.168946	14	19.2149	3.35602	14	7.59959	0.582912	14	5.6281	0.452406	14	4.91432	0.590479	14	6.5918	123.476	5.15	8	202.362	5.15	7
P78417	241	27.548	6.59521	Glutathione transferase omega-1 (EC 2.5.1.18) (GSTO 1-1) - Homo sapiens (Human) - [GSTO1_HUMAN]	10.37	15	1.07125	13	3.59189	0.801545	13	6.99972	0.659652	13	9.04416	0.604814	13	6.19968	0.476701	13	9.14926	0.623839	13	5.07702	0.52641	13	7.59482	66.0299	10.37	7	170.269	3.73	8
P31944	242	27.662	5.57959	Caspase-14 precursor (EC 3.4.22.-) (CASP-14) [Contains: Caspase-14 subunit 1; Caspase-14 subunit 2] - Homo sapiens (Human) - [CASPE_HUMAN]	9.09	15	0.395434	13	13.2829	1.01965	13	7.53102	0.122025	13	22.3933	0.181342	13	23.1725	0.194716	13	16.87	0.36679	13	7.88649	0.164046	13	35.92	246.511	9.09	13	76.2754	9.09	2
P07858	339	37.7968	6.30322	Cathepsin B precursor (EC 3.4.22.1) (Cathepsin B1) (APP secretase) (APPS) [Contains: Cathepsin B light chain; Cathepsin B heavy chain] - Homo sapiens (Human) - [CATB_HUMAN]	13.57	15	0.972411	12	11.8715	0.888715	12	12.8725	0.860957	12	9.57922	0.795472	12	11.8066	0.827255	12	14.7709	0.560671	12	11.4316	0.628852	12	14.8421	196.5	13.57	12	228.468	5.01	3
P12110	1019	108.512	6.21436	Collagen alpha-2(VI) chain precursor - Homo sapiens (Human) - [CO6A2_HUMAN]	5	15	0.931178	12	22.8087	0.93608	12	22.4617	0.823408	12	20.5309	2.69841	12	27.5877	2.00661	12	36.7067	1.94533	12	43.0577	2.9627	12	30.5599	246.35	5	12	128.742	3.04	3
P61586	193	21.7541	6.1001	Transforming protein RhoA precursor (H12) - Homo sapiens (Human) - [RHOA_HUMAN]	38.34	15	0.916468	11	37.2824	0.937446	11	37.3377	1.27931	11	28.9234	1.2549	11	67.7618	1.04523	11	53.5399	0.853074	11	61.0598	0.978788	11	66.9802	162.605	31.09	9	195.168	34.2	6
Q6PI48	645	73.5161	8.01611	Aspartyl-tRNA synthetase, mitochondrial precursor (EC 6.1.1.12) (Aspartate--tRNA ligase) (AspRS) - Homo sapiens (Human) - [SYDM_HUMAN]	2.33	15	0.57808	11	48.0085	1.3516	11	28.0221	2.06769	11	44.4909	0.963763	11	18.6951	0.533765	11	16.9915	0.656341	11	24.0676	0.728381	11	11.0689	209.266	2.33	11	137.285	1.4	4
Q9BZQ8	928	103.07	4.77979	Niban protein - Homo sapiens (Human) - [NIBA_HUMAN]	2.26	15	0.657126	11	10.381	2.67687	11	20.948	0.952659	11	18.2344	3.77062	11	37.5943	1.69654	11	22.4797	1.70801	11	30.6868	2.66978	11	45.7482	158.746	2.26	11	116.242	2.26	4
O75223	188	20.9943	5.13525	Uncharacterized protein C7orf24 - Homo sapiens (Human) - [CG024_HUMAN]	30.32	15	1.0054	10	9.96029	0.779539	10	19.5053	1.41552	10	25.592	0.780391	10	27.3917	0.572215	10	27.1856	0.60093	10	35.4436	0.730979	10	33.8608	137.81	18.09	7	266.147	24.47	8
Q15121	130	15.0308	5.021	Astrocytic phosphoprotein PEA-15 (Phosphoprotein enriched in diabetes) (PED) - Homo sapiens (Human) - [PEA15_HUMAN]	27.69	15	0.819673	10	5.00446	0.695362	10	55.172	0.597282	10	67.2844	0.564455	10	71.8847	0.614056	10	61.7753	0.588714	10	70.5505	0.65676	10	66.4188	163.774	27.69	10	161.383	22.31	5
P00492	218	24.5636	6.68311	Hypoxanthine-guanine phosphoribosyltransferase (EC 2.4.2.8) (HGPRT) (HGPRTase) - Homo sapiens (Human) - [HPRT_HUMAN]	16.06	15	1.39663	10	17.8166	2.53539	10	49.0701	2.45064	10	53.0376	2.58469	10	55.1721	2.55434	10	46.052	1.76177	10	42.6789	1.45186	10	44.9773	119.695	16.06	8	274.191	5.5	7
P12109	1028	108.462	5.42725	Collagen alpha-1(VI) chain precursor - Homo sapiens (Human) - [CO6A1_HUMAN]	7.68	15	0.862319	10	23.0958	0.489177	10	52.652	0.521261	10	35.5092	1.3499	10	59.4079	1.05393	10	27.7061	0.949156	10	14.9417	1.48447	10	48.543	159.512	5.35	9	216.13	4.96	6
Q9Y3A3	225	26.0156	5.78271	Preimplantation protein 3 (Mps one binder kinase activator-like 3) (Mob1 homolog 3) (Mob3) (Class II mMOB1) (2C4D) - Homo sapiens (Human) - [MOB3_HUMAN]	7.56	15	0.951463	10	7.87894	1.01989	10	11.6453	0.978657	10	9.00555	0.913943	10	11.5764	0.65748	10	11.7494	0.61331	10	13.307	0.598659	10	12.3486	236.558	7.56	10	142.951	7.56	5
Q96S44	253	28.1428	9.53955	TP53-regulating kinase (EC 2.7.11.1) (p53-related protein kinase) (Nori-2) - Homo sapiens (Human) - [PRPK_HUMAN]	4.35	15	0.944136	10	8.10727	0.507406	10	40.7664	1.21179	10	29.9616	0.714351	10	20.4523	0.549137	10	24.3147	0.626596	10	33.2285	0.645616	10	27.7464	95.4043	4.35	8	187.872	4.35	7
Q92817	2033	231.477	6.96143	Envoplakin (210 kDa paraneoplastic pemphigus antigen) (p210) (210 kDa cornified envelope precursor protein) - Homo sapiens (Human) - [EVPL_HUMAN]	3.54	15	0.773588	10	20.5045	1.00564	10	19.1851	1.45328	10	17.1785	0.681203	10	27.358	0.788823	10	31.1166	0.81684	10	34.0816	0.814091	10	40.3803	188.083	3.3	10	154.023	2.26	5
Q8WZA0	190	21.4811	4.94482	Protein LZIC (Leucine zipper and ICAT homologous domain-containing protein) (Leucine zipper and CTNNBIP1 domain-containing protein) - Homo sapiens (Human) - [LZIC_HUMAN]	10	15	1.05377	9	8.74739	0.885561	9	24.0781	1.28201	9	25.5582	0.670198	9	22.9071	0.882996	9	20.0309	0.691044	9	22.7151	1.07576	9	23.9482	61.4196	10	7	257.034	10	8
Q9H993	441	51.1399	5.75732	UPF0364 protein C6orf211 - Homo sapiens (Human) - [CF211_HUMAN]	7.71	15	1.39248	9	25.9339	3.85704	9	15.5723	5.41502	9	15.0527	8.261	9	16.8504	0.804113	9	8.5478	1.39134	9	22.619	2.01501	9	25.8738	129.224	7.71	9	172.104	7.71	6
P51149	207	23.4748	6.69775	Ras-related protein Rab-7 - Homo sapiens (Human) - [RAB7_HUMAN]	4.83	15	1.13266	9	5.84805	0.53571	9	7.62815	0.511083	9	11.3519	0.924937	9	7.52074	0.933783	9	6.24791	0.956236	9	6.78183	1.13559	9	13.1745	228.842	4.83	9	186.446	4.83	6
P54577	528	59.1061	7.04932	Tyrosyl-tRNA synthetase, cytoplasmic (EC 6.1.1.1) (Tyrosyl--tRNA ligase) (TyrRS) - Homo sapiens (Human) - [SYYC_HUMAN]	4.73	15	1.06062	9	7.77436	3.92147	9	42.4518	4.05171	9	49.4332	1.53734	9	28.8298	1.10034	9	24.7949	3.0737	9	46.1057	1.18997	9	48.2803	193.393	3.6	7	181.547	3.22	8
Q13547	482	55.0677	5.47803	Histone deacetylase 1 (HD1) - Homo sapiens (Human) - [HDAC1_HUMAN]	3.94	15	0.932317	9	8.67846	1.07237	9	64.4459	1.07967	9	54.5699	1.35343	9	49.2622	1.00153	9	65.9597	1.0285	9	49.0946	1.21172	9	29.6114	99.1409	3.94	8	121.741	3.94	7
P63010	937	104.486	5.37646	AP-2 complex subunit beta-1 (Adapter-related protein complex 2 beta-1 subunit) (Beta-adaptin) (Plasma membrane adaptor HA2/AP2 adaptin beta subunit) (Clathrin assembly protein complex 2 beta large chain) (AP105B) - Homo sapiens (Human) - [AP2B1_HUMAN]	3.42	15	0.967844	9	14.5287	0.884198	9	48.3757	0.803796	9	54.3148	1.11629	9	30.668	0.990107	9	23.6424	1.15424	9	35.4179	1.08356	9	26.7739	192.007	3.42	7	298.025	3.42	8
P00966	412	46.501	8.01611	Argininosuccinate synthase (EC 6.3.4.5) (Citrulline--aspartate ligase) - Homo sapiens (Human) - [ASSY_HUMAN]	3.16	15	1.74125	9	9.4918	0.750921	9	9.17495	0.185097	9	20.8917	0.310698	9	11.0011	0.764919	9	6.72072	1.09971	9	3.15559	0.732856	9	4.84925	158.506	3.16	8	306.153	3.16	7
P13671	934	104.776	6.68311	Complement component C6 precursor - Homo sapiens (Human) - [CO6_HUMAN]	3.1	15	1.01087	9	22.2517	0.64335	9	13.8002	0.722533	9	25.095	0.972945	9	13.6124	0.947214	9	15.4029	1.26301	9	10.847	1.56941	9	14.3934	189.389	3.1	9	160.728	2.25	6
O60832	514	57.6378	9.42236	H/ACA ribonucleoprotein complex subunit 4 (EC 5.4.99.-) (Dyskerin) (Nucleolar protein family A member 4) (snoRNP protein DKC1) (Nopp140-associated protein of 57 kDa) (Nucleolar protein NAP57) (CBF5 homolog) - Homo sapiens (Human) - [DKC1_HUMAN]	2.92	15	0.59989	9	37.3255	0.732217	9	2.71034	1.56442	9	25.0317	1.23987	9	23.632	1.16812	9	18.7507	0.940005	9	12.2958	1.06146	9	14.7119	113.461	2.92	6	143.512	2.92	9
Q12797	758	85.8375	5.0083	Aspartyl/asparaginyl beta-hydroxylase (EC 1.14.11.16) (Aspartate beta-hydroxylase) (ASP beta-hydroxylase) (Peptide-aspartate beta-dioxygenase) - Homo sapiens (Human) - [ASPH_HUMAN]	2.51	15	0.941967	9	3.52292	0.244569	9	10.4424	0.765656	9	12.5394	0.652209	9	7.92284	0.430625	9	8.49201	0.81376	9	4.55334	0.555942	9	9.02138	159.475	1.06	8	152.885	2.51	7
Q5VYK3	1845	204.16	7.12256	Proteasome-associated protein ECM29 homolog (Ecm29) - Homo sapiens (Human) - [ECM29_HUMAN]	2.33	15	1.36848	9	11.072	1.25459	9	35.821	1.2785	9	36.5714	1.09868	9	19.4304	1.22606	9	59.6453	1.91002	9	24.9468	1.29697	9	37.797	137.518	2.33	9	169.824	2.01	6
P24821	2201	240.713	4.89404	Tenascin precursor (TN) (Tenascin-C) (TN-C) (Hexabrachion) (Cytotactin) (Neuronectin) (GMEM) (JI) (Myotendinous antigen) (Glioma-associated-extracellular matrix antigen) (GP 150-225) - Homo sapiens (Human) - [TENA_HUMAN]	2.27	15	1.27319	9	8.20944	0.506075	9	15.0564	0.370448	9	24.4365	1.04618	9	10.0318	0.832157	9	4.35288	0.940319	9	10.0437	0.881914	9	8.24014	245.059	2.27	9	206.751	0.5	6
P27708	2225	242.829	6.45557	CAD protein [Includes: Glutamine-dependent carbamoyl-phosphate synthase (EC 6.3.5.5); Aspartate carbamoyltransferase (EC 2.1.3.2); Dihydroorotase (EC 3.5.2.3)] - Homo sapiens (Human) - [PYR1_HUMAN]	0.99	15	1.1542	9	21.4887	1.25525	9	4.32549	0.969697	9	14.8199	0.659207	9	14.9828	0.92895	9	12.5896	1.78373	9	17.1965	0.822539	9	19.6814	149.79	0.99	8	170.107	0.99	7
Q9UK41	221	25.4086	5.5415	Vacuolar protein sorting-associated protein 28 homolog - Homo sapiens (Human) - [VPS28_HUMAN]	13.12	15	0.664717	8	9.00013	2.58843	8	59.9341	1.90242	8	73.6132	1.86175	8	60.4397	1.56208	8	46.4046	1.50054	8	63.4779	1.49752	8	53.4187	242.38	13.12	7	439.151	13.12	8
O14561	156	17.406	4.93213	Acyl carrier protein, mitochondrial precursor (ACP) (NADH-ubiquinone oxidoreductase 9.6 kDa subunit) (CI-SDAP) - Homo sapiens (Human) - [ACPM_HUMAN]	12.82	15	0.963346	8	2.1599	0.54048	8	16.3651	0.583653	8	14.8209	0.502221	8	8.23688	0.338883	8	22.5139	0.315202	8	38.0737	0.399338	8	24.7339	153.741	12.82	8	156.205	8.97	7
Q16822	640	70.5916	7.60596	Phosphoenolpyruvate carboxykinase [GTP], mitochondrial precursor (EC 4.1.1.32) (Phosphoenolpyruvate carboxylase) (PEPCK-M) - Homo sapiens (Human) - [PPCKM_HUMAN]	12.34	15	0.758044	8	11.0514	1.47108	8	31.1791	1.62425	8	20.0815	1.87952	8	12.5119	0.761495	8	20.1774	0.723913	8	6.56493	0.931924	8	17.6745	210.159	12.34	9	261.455	8.91	6
P62847	133	15.4134	10.7847	40S ribosomal protein S24 - Homo sapiens (Human) - [RS24_HUMAN]	11.28	15	1.31629	8	25.2603	2.4487	8	39.7657	2.81878	8	36.4074	2.20815	8	32.9797	3.23345	8	30.0436	3.15352	8	42.872	2.42863	8	40.0701	159.579	11.28	8	238.663	11.28	7
P15880	293	31.3046	10.2427	40S ribosomal protein S2 (S4) (LLRep3 protein) - Homo sapiens (Human) - [RS2_HUMAN]	9.9	15	0.826983	8	24.0419	0.9929	8	77.4993	0.823084	8	78.2381	0.828496	8	66.6864	1.37892	8	58.1545	1.17297	8	80.9483	1.13509	8	59.2272	210.88	9.9	7	240	9.9	8
P41240	450	50.6717	7.06396	Tyrosine-protein kinase CSK (EC 2.7.10.2) (C-SRC kinase) (Protein-tyrosine kinase CYL) - Homo sapiens (Human) - [CSK_HUMAN]	7.33	15	0.770607	8	12.1536	0.952716	8	54.8364	0.796373	8	44.3351	0.880029	8	46.0799	1.10072	8	51.0317	0.97048	8	43.6613	0.884779	8	27.1572	308.536	7.33	8	274.799	7.33	7
Q86TX2	421	46.2481	7.34229	Acyl-coenzyme A thioesterase 1 (EC 3.1.2.2) (Acyl-CoA thioesterase 1) (Inducible cytosolic acyl-coenzyme A thioester hydrolase) (Long chain acyl-CoA thioester hydrolase) (Long chain acyl-CoA hydrolase) (CTE-I) (CTE-Ib) - Homo sapiens (Human) - [ACOT1_HUMAN]	6.89	15	0.579397	8	53.8232	0.920043	8	24.286	0.408442	8	43.3078	0.661459	8	29.2204	0.661531	8	45.5735	0.919875	8	18.4612	1.04474	8	16.6982	118.298	6.89	8	283.318	6.89	7
P29728	719	82.3785	8.25049	2'-5'-oligoadenylate synthetase 2 (EC 2.7.7.-) ((2-5')oligo(A) synthetase 2) (2-5A synthetase 2) (p69 OAS / p71 OAS) (p69OAS / p71OAS) - Homo sapiens (Human) - [OAS2_HUMAN]	6.4	15	1.51122	8	37.2261	0.890456	8	40.5346	0.658597	8	44.4439	1.10395	8	52.7787	1.53676	8	30.8626	3.55668	8	90.2127	2.40264	8	77.4245	210.473	6.4	8	238.84	6.4	7
O60825	505	58.4397	8.38232	6-phosphofructo-2-kinase/fructose-2,6-biphosphatase 2 (6PF-2-K/Fru-2,6-P2ASE heart-type isozyme) (PFK-2/FBPase-2) [Includes: 6-phosphofructo-2-kinase (EC 2.7.1.105); Fructose-2,6-bisphosphatase (EC 3.1.3.46)] - Homo sapiens (Human) - [F262_HUMAN]	6.34	15	1.2282	8	17.8464	0.855538	8	14.971	1.1672	8	21.3222	0.950539	8	11.5624	0.81662	8	6.83709	1.15078	8	9.6914	1.71183	8	19.9408	132.589	6.34	8	219.533	6.34	7
P10643	843	93.4573	6.48096	Complement component C7 precursor - Homo sapiens (Human) - [CO7_HUMAN]	4.74	15	0.829862	8	21.8325	0.932306	8	34.6001	1.02836	8	33.736	1.27171	8	29.6865	1.39657	8	13.3005	1.70121	8	28.8734	2.64885	7	36.6953	166.569	4.74	8	218.739	4.03	7
Q16222	522	58.7318	6.32861	UDP-N-acetylhexosamine pyrophosphorylase (Antigen X) (AGX) (Sperm-associated antigen 2) [Includes: UDP-N-acetylgalactosamine pyrophosphorylase (EC 2.7.7.-) (AGX-1); UDP-N-acetylglucosamine pyrophosphorylase (EC 2.7.7.23) (AGX-2)] - Homo sapiens (Human) - [UAP1_HUMAN]	4.6	15	1.03106	8	5.31992	0.878695	8	3.11977	0.833961	8	8.7991	1.00195	8	11.7102	0.862617	8	21.98	0.925604	8	8.24791	0.742992	8	27.2713	216.682	4.6	8	349.435	2.68	7
Q8TAT6	608	68.0769	6.37939	Nuclear protein localization protein 4 homolog (Protein NPL4) - Homo sapiens (Human) - [NPL4_HUMAN]	4.28	15	1.0272	8	11.3065	0.85789	8	14.8818	1.45384	8	14.3292	1.56761	8	22.1237	1.04229	8	17.0864	0.945768	8	14.0632	0.921533	8	10.4022	208.823	4.28	8	244.483	2.96	7
P07686	556	63.0712	6.75635	Beta-hexosaminidase beta chain precursor (EC 3.2.1.52) (N-acetyl-beta-glucosaminidase) (Beta-N-acetylhexosaminidase) (Hexosaminidase B) (Cervical cancer proto-oncogene 7) (HCC-7) [Contains: Beta-hexosaminidase beta-B chain; Beta-hexosaminidase beta-A chain] - Homo sapiens (Human) - [HEXB_HUMAN]	4.14	15	0.878216	8	6.65272	0.329054	8	20.8577	0.284009	8	13.996	0.520297	8	6.80758	0.474321	8	18.1136	0.307516	8	21.0977	0.556131	8	5.05709	209.88	4.14	8	185.97	2.16	7
P35232	272	29.7859	5.75732	Prohibitin - Homo sapiens (Human) - [PHB_HUMAN]	3.68	15	0.552376	8	10.3531	0.5129	8	6.56075	0.62007	8	5.63627	5.03232	8	33.1082	1.21319	8	29.8313	0.650046	8	18.5149	0.662306	8	29.6018	272.62	3.68	8	163.414	3.68	7
Q9UHG3	505	56.6037	6.17627	Prenylcysteine oxidase precursor (EC 1.8.3.5) (PCL1) - Homo sapiens (Human) - [PCYOX_HUMAN]	2.97	15	0.721858	8	36.4846	1.05841	8	35.0685	1.5356	8	38.153	2.57693	8	42.6093	1.96166	8	18.2646	1.26659	8	14.8548	1.83475	8	25.2495	159.006	2.97	7	217.952	2.97	8
P47897	775	87.7429	7.15186	Glutaminyl-tRNA synthetase (EC 6.1.1.18) (Glutamine--tRNA ligase) (GlnRS) - Homo sapiens (Human) - [SYQ_HUMAN]	2.71	15	1.21537	8	8.70603	1.09948	8	14.9009	0.268793	8	28.939	1.14379	8	13.5728	1.1182	8	10.8966	1.3983	8	20.6459	0.897723	8	17.4854	119.308	2.71	8	225.603	1.81	7
Q9Y5B9	1047	119.838	5.65576	FACT complex subunit SPT16 (Facilitates chromatin transcription complex subunit SPT16) (hSPT16) (FACT 140 kDa subunit) (FACTp140) (Chromatin-specific transcription elongation factor 140 kDa subunit) - Homo sapiens (Human) - [SPT16_HUMAN]	2.29	15	1.31212	8	11.9803	3.12591	8	28.1863	2.12165	8	33.6461	3.0376	8	32.8255	2.69462	8	22.6669	1.56105	8	13.7354	1.88284	8	21.2517	150.672	2.29	7	248.343	2.29	8
P80404	500	56.4026	7.95752	4-aminobutyrate aminotransferase, mitochondrial precursor (EC 2.6.1.19) ((S)-3-amino-2-methylpropionate transaminase) (EC 2.6.1.22) (Gamma-amino-N-butyrate transaminase) (GABA transaminase) (GABA aminotransferase) (GABA-AT) (GABA-T) (L-AIBAT) - Homo sapiens (Human) - [GABT_HUMAN]	2.2	15	1.23479	8	3.60832	0.642118	8	15.4601	1.27679	8	25.4634	0.380903	8	25.1112	0.313863	8	34.0404	0.60728	8	10.0238	0.524652	8	4.38114	214.765	2.2	8	165.205	2.2	7
P49736	904	101.832	5.51611	DNA replication licensing factor MCM2 (Minichromosome maintenance protein 2 homolog) (Nuclear protein BM28) - Homo sapiens (Human) - [MCM2_HUMAN]	1.99	15	1.16375	8	7.02394	1.56574	8	7.9704	0.453587	8	8.77202	1.07111	8	4.42498	1.35677	8	4.63656	0.584904	8	4.32665	0.45973	8	7.19633	204.597	1.99	8	186.607	1.11	7
P21283	382	43.914	7.45947	Vacuolar ATP synthase subunit C (EC 3.6.3.14) (V-ATPase C subunit) (Vacuolar proton pump C subunit) - Homo sapiens (Human) - [VATC_HUMAN]	1.57	15	0.662216	8	5.96617	0.543089	8	8.92	0.484362	8	6.46411	0.37201	8	11.5667	0.295201	8	8.40332	0.521225	8	4.27912	0.824222	8	7.82306	118.199	1.57	8	159.841	1.57	7
Q9H251	3354	369.297	4.66553	Cadherin-23 precursor (Otocadherin) - Homo sapiens (Human) - [CAD23_HUMAN]	0.18	15	0.685886	8	16.9767	0.943268	8	3.93768	2.24374	8	10.4026	0.904203	8	5.54926	1.28968	8	7.75136	1.5658	8	5.70505	1.50639	8	11.2977	37.7009	0.18	7	140.677	0.18	8
Q9NZZ3	219	24.5554	4.83057	Charged multivesicular body protein 5 (Chromatin-modifying protein 5) (Vacuolar protein sorting 60) (Vps60) (hVps60) (SNF7 domain-containing protein 2) - Homo sapiens (Human) - [CHMP5_HUMAN]	19.63	15	0.773436	7	18.8587	0.833095	7	25.8888	1.27836	7	20.5156	0.735696	7	21.4728	0.894655	7	29.1242	0.729664	7	42.6641	0.68749	7	48.5293	241.103	19.63	7	331.134	19.63	8
Q96K76	1375	157.169	5.08447	Ubiquitin carboxyl-terminal hydrolase 47 (EC 3.1.2.15) (Ubiquitin thioesterase 47) (Ubiquitin-specific-processing protease 47) (Deubiquitinating enzyme 47) - Homo sapiens (Human) - [UBP47_HUMAN]	3.13	15	0.528988	7	16.5317	1.19368	7	12.766	0.857783	7	6.70072	0.640414	7	7.48495	0.659986	7	10.7811	0.954371	7	19.8285	0.578195	7	5.46536	172.26	3.13	11	108.035	2.25	4
P55081	439	51.8235	4.93213	Microfibrillar-associated protein 1 - Homo sapiens (Human) - [MFAP1_HUMAN]	3.19	15	1.23153	4	2.67884	1.78423	4	9.33231	1.88134	4	2.17626	2.31536	4	11.3792	1.6102	4	8.60987	1.09458	4	10.1707	1.62	4	5.11354	109.29	3.19	10	134.896	3.19	5
Q14240	407	46.3728	5.47803	Eukaryotic initiation factor 4A-II (EC 3.6.1.-) (ATP-dependent RNA helicase eIF4A-2) (eIF4A-II) (eIF-4A-II) - Homo sapiens (Human) - [IF4A2_HUMAN]	17.69	15	1.04811	3	2.61474	0.744592	3	11.7205	0.960643	3	14.9998	0.78888	3	23.3023	0.745217	3	1.26868	0.970334	3	27.5178	0.890174	3	9.76442	198.788	17.69	10	149.856	16.22	5
P01594	108	11.9318	5.32568	Ig kappa chain V-I region AU - Homo sapiens (Human) - [KV102_HUMAN]	31.48	15	0.866464	1		2.04763	1		0.395879	1		0.51279	1		7.38272	1		2.27139	1		0.587152	1		245.048	31.48	7	386.561	31.48	8
Q9Y232	598	66.3779	9.45166	Chromodomain Y-like protein (CDY-like) - Homo sapiens (Human) - [CDYL1_HUMAN]	0.84	14	0.508327	14	9.75298	0.559993	14	5.48889	1.77822	14	6.0595	0.822956	14	7.17955	0.299143	14	12.7772	0.284846	14	19.129	1.02331	14	3.69764				200.1	0.84	14
O43708	216	24.1667	8.54346	Maleylacetoacetate isomerase (EC 5.2.1.2) (MAAI) (Glutathione S-transferase zeta 1) (EC 2.5.1.18) (GSTZ1-1) - Homo sapiens (Human) - [MAAI_HUMAN]	13.89	14	0.607973	13	19.8405	1.82286	13	21.1083	1.65918	13	23.8269	0.621692	13	9.92857	0.7303	13	8.48656	0.55154	13	18.8383	0.50761	13	16.0545	170.289	4.63	12	147.566	13.43	2
P35606	906	102.422	5.2749	Coatomer subunit beta' (Beta'-coat protein) (Beta'-COP) (p102) - Homo sapiens (Human) - [COPB2_HUMAN]	0.77	14	1.25319	13	6.45697	1.17961	13	8.49485	1.45046	13	6.33082	1.34516	13	8.4507	1.03439	13	5.865	2.43043	13	8.35818	1.99585	13	6.80024	160.689	0.77	12	67.5861	0.77	2
Q9UNE7	303	34.8342	5.87158	STIP1 homology and U box-containing protein 1 (EC 6.3.2.-) (STIP1 homology and U-box-containing protein 1) (Carboxy terminus of Hsp70-interacting protein) (E3 ubiquitin protein ligase CHIP) (CLL-associated antigen KW-8) (Antigen NY-CO-7) - Homo sapiens (Human) - [STUB1_HUMAN]	13.53	14	0.692233	12	23.127	0.929055	12	17.9779	1.22426	12	28.8554	0.662266	12	14.5024	0.29469	12	25.5247	0.833852	12	17.2406	1.24398	12	13.6861	117.55	13.53	10	95.3408	9.57	4
P46108	304	33.851	5.70654	Proto-oncogene C-crk (p38) (Adapter molecule crk) - Homo sapiens (Human) - [CRK_HUMAN]	8.22	14	0.740023	12	6.02509	1.99051	12	44.3252	1.67253	12	45.9736	1.38181	12	37.6845	1.5021	12	35.3055	1.20083	12	32.2988	1.65642	12	23.0525	112.056	8.22	12	98.8024	8.22	2
O14933	152	17.6262	7.88428	Ubiquitin/ISG15-conjugating enzyme E2 L6 (EC 6.3.2.19) (Ubiquitin-protein ligase L6) (Ubiquitin carrier protein L6) (UbcH8) (Retinoic acid-induced gene B protein) (RIG-B) - Homo sapiens (Human) - [UB2L6_HUMAN]	4.61	14	1.79782	12	6.03511	1.25498	12	6.38304	1.1109	12	4.51421	0.778967	12	6.08093	1.12734	12	7.93516	1.64692	12	8.65979	1.71395	12	15.8663	160.995	4.61	12	108.51	4.61	2
P62277	151	17.2117	10.5356	40S ribosomal protein S13 - Homo sapiens (Human) - [RS13_HUMAN]	14.57	14	1.21778	11	3.46881	1.10468	11	5.15574	1.01584	11	10.4328	1.0604	11	14.2897	1.30667	11	18.3415	1.10602	11	19.6037	1.05761	11	11.0658	114.531	14.57	12	124.707	9.93	2
P62243	208	24.1902	10.3159	40S ribosomal protein S8 - Rattus norvegicus (Rat) - [RS8_RAT]	12.5	14	1.10751	11	21.0739	0.91676	11	15.546	0.831894	11	15.9809	0.882092	11	9.67778	1.12543	11	15.0483	1.0794	11	19.6981	0.892061	11	8.49104	206.975	12.5	10	119.39	12.5	4
Q92888	912	102.371	5.65576	Rho guanine nucleotide exchange factor 1 (p115-RhoGEF) (p115RhoGEF) (115 kDa guanine nucleotide exchange factor) (Sub1.5) - Homo sapiens (Human) - [ARHG1_HUMAN]	4.28	14	0.789503	11	13.2454	0.767571	11	66.976	0.890307	11	65.877	0.733913	11	50.573	1.09235	11	70.6464	0.991988	11	83.9767	0.854011	11	83.9288	104.334	4.28	11	99.6392	3.29	3
P49354	379	44.3811	5.08447	Protein farnesyltransferase/geranylgeranyltransferase type I alpha subunit (EC 2.5.1.58) (EC 2.5.1.59) (CAAX farnesyltransferase alpha subunit) (Ras proteins prenyltransferase alpha) (FTase-alpha) (Type I protein geranyl-geranyltransferase alpha subunit) (GGTase-I-alpha) - Homo sapiens (Human) - [PFTA_HUMAN]	10.03	14	0.438523	10	15.7047	1.03821	10	8.56599	0.937315	10	15.2119	0.771984	10	9.04157	0.890461	10	14.6833	0.740031	10	8.348	0.838765	10	10.7898	104.796	10.03	9	175.027	10.03	5
P28066	241	26.3942	4.79248	Proteasome subunit alpha type 5 (EC 3.4.25.1) (Proteasome zeta chain) (Macropain zeta chain) (Multicatalytic endopeptidase complex zeta chain) - Homo sapiens (Human) - [PSA5_HUMAN]	8.3	14	0.728172	10	7.16605	1.0347	10	4.87113	0.642553	10	6.91289	0.418882	10	13.9057	0.672321	10	4.46745	0.46083	10	8.82398	0.506236	10	7.65192	161.057	8.3	10	116.507	8.3	4
P04004	478	54.2712	5.79541	Vitronectin precursor (Serum-spreading factor) (S-protein) (V75) [Contains: Vitronectin V65 subunit; Vitronectin V10 subunit; Somatomedin B] - Homo sapiens (Human) - [VTNC_HUMAN]	7.32	14	1.08166	10	17.3988	0.545411	10	27.6927	0.662456	10	47.406	1.23046	10	56.8292	1.08775	10	52.6319	0.949725	10	48.0975	1.10142	10	54.3671	101.693	7.32	9	174.011	5.23	5
P09871	688	76.6348	4.95752	Complement C1s subcomponent precursor (EC 3.4.21.42) (C1 esterase) [Contains: Complement C1s subcomponent heavy chain; Complement C1s subcomponent light chain] - Homo sapiens (Human) - [C1S_HUMAN]	6.4	14	0.999447	10	8.38651	0.742573	10	22.0144	0.488603	10	47.5593	0.753439	10	14.1157	1.13536	9	2.68501	1.28893	9	19.2813	1.02524	10	32.7014	153.29	6.4	9	131.665	4.8	5
Q15477	1246	137.712	6.1001	Helicase SKI2W (EC 3.6.1.-) (Helicase-like protein) (HLP) - Homo sapiens (Human) - [SKIV2_HUMAN]	3.21	14	0.664162	10	36.2054	0.685131	10	17.2229	0.973163	10	30.7895	0.828628	10	23.4297	0.713262	10	25.2544	1.06679	10	49.5597	0.821822	10	23.0717	219.816	3.21	8	209.008	3.21	6
Q9NUV9	329	37.5104	7.81104	GTPase IMAP family member 4 (Immunity-associated protein 4) (Immunity-associated nucleotide 1 protein) (hIAN1) - Homo sapiens (Human) - [GIMA4_HUMAN]	2.13	14	1.17096	10	7.25436	0.776479	10	11.1894	0.618748	10	11.1196	0.636506	10	4.99704	1.16381	10	9.26392	0.795812	10	6.44121	1.02031	10	11.8188	136.683	2.13	10	92.8374	2.13	4
P17174	413	46.2185	7.00537	Aspartate aminotransferase, cytoplasmic (EC 2.6.1.1) (Transaminase A) (Glutamate oxaloacetate transaminase 1) - Homo sapiens (Human) - [AATC_HUMAN]	8.96	14	0.906129	9	14.6307	1.04042	9	19.5245	0.863993	9	20.8866	1.23936	9	13.3935	0.537953	9	27.637	0.97279	9	12.1784	0.727438	9	4.78352	175.443	8.96	9	159.4	8.96	5
Q96PD5	576	62.1779	7.54736	N-acetylmuramoyl-L-alanine amidase precursor (EC 3.5.1.28) (Peptidoglycan recognition protein long) (PGRP-L) (Peptidoglycan recognition protein 2) - Homo sapiens (Human) - [PGRP2_HUMAN]	8.68	14	1.04943	9	8.75905	0.498969	8	7.28058	0.571469	9	21.6171	0.578924	9	6.83615	1.16899	7	13.099	1.30137	8	15.3573	0.84718	9	22.7602	102.794	2.26	6	290.132	8.68	8
Q9Y2L1	958	108.934	7.13721	Exosome complex exonuclease RRP44 (EC 3.1.13.-) (Ribosomal RNA-processing protein 44) (DIS3 protein homolog) - Homo sapiens (Human) - [RRP44_HUMAN]	5.53	14	1.27493	9	37.5143	1.2908	9	20.9152	1.27794	9	33.6243	0.839419	9	27.8565	0.896917	9	41.5336	1.36955	9	25.8889	1.07547	9	38.0787	151.286	5.53	5	425.151	5.53	9
Q9HBK9	375	41.7201	6.20166	Arsenite methyltransferase (EC 2.1.1.137) (S-adenosyl-L-methionine:arsenic(III) methyltransferase) (Methylarsonite methyltransferase) - Homo sapiens (Human) - [AS3MT_HUMAN]	4.53	14	1.0397	9	6.3124	1.70036	9	6.44688	0.783747	9	4.26936	0.686099	9	4.59742	0.285825	9	11.8992	0.961788	9	4.11069	1.35521	9	6.33394	186.12	4.53	9	115.47	4.53	5
Q9Y224	244	28.0507	6.65381	Protein C14orf166 - Homo sapiens (Human) - [CN166_HUMAN]	11.89	14	0.991163	8	8.66742	1.02578	8	23.9988	1.02356	8	12.0852	1.35096	8	18.3219	1.10186	8	16.6034	1.08324	8	6.05996	1.06287	8	9.46626	87.1911	11.89	7	162.93	11.89	7
P14866	558	60.1492	7.12256	Heterogeneous nuclear ribonucleoprotein L (hnRNP L) - Homo sapiens (Human) - [HNRPL_HUMAN]	10.04	14	1.27359	8	9.26842	0.58909	8	50.9483	0.65105	8	44.7472	1.65749	8	8.80884	1.93407	8	11.2894	2.50569	8	18.0399	1.96323	8	14.4365	98.6462	10.04	6	277.676	8.06	8
Q13951	182	21.4947	6.59521	Core-binding factor subunit beta (CBF-beta) (Polyomavirus enhancer-binding protein 2 beta subunit) (PEBP2-beta) (PEA2-beta) (SL3-3 enhancer factor 1 beta subunit) (SL3/AKV core-binding factor beta subunit) - Homo sapiens (Human) - [PEBB_HUMAN]	7.69	14	1.58064	8	11.386	1.05833	8	11.9117	0.783292	8	2.71939	0.701811	8	4.34906	1.34769	8	9.04113	0.786018	8	6.15829	0.832265	8	10.1809	82.2857	7.69	9	114.69	3.85	5
Q7L775	607	70.3251	6.11279	EPM2A-interacting protein 1 (Laforin-interacting protein) - Homo sapiens (Human) - [EPMIP_HUMAN]	7.58	14	1.00826	8	13.8202	0.949276	8	8.67683	0.743032	8	10.0883	0.670835	8	6.6178	0.626553	8	7.09903	1.04472	8	9.83724	0.872864	8	21.028	144.346	7.58	7	257.305	7.58	7
O75494	262	31.2818	11.2681	FUS-interacting serine-arginine-rich protein 1 (TLS-associated protein with Ser-Arg repeats) (TLS-associated protein with SR repeats) (TASR) (TLS-associated serine-arginine protein) (TLS-associated SR protein) (40 kDa SR-repressor protein) (SRrp40) (Splicing factor SRp38) - Homo sapiens (Human) - [FUSIP_HUMAN]	6.11	14	0.504854	8	40.5314	0.701017	8	17.7445	0.960934	8	13.1213	2.58363	8	62.2172	2.28146	8	48.2737	2.46103	8	51.2034	2.8703	8	47.3489	127.507	6.11	7	263.891	6.11	7
P16949	149	17.292	5.97314	Stathmin (Phosphoprotein p19) (pp19) (Oncoprotein 18) (Op18) (Leukemia-associated phosphoprotein p18) (pp17) (Prosolin) (Metablastin) (Protein Pr22) - Homo sapiens (Human) - [STMN1_HUMAN]	6.04	14	1.54391	8	7.46566	1.79483	8	11.3056	0.794789	8	5.53487	0.695875	8	3.20325	1.731	8	10.3179	0.446271	8	2.40692	0.838354	8	3.45952	195.776	6.04	8	155.494	6.04	6
Q14919	205	22.3359	5.17334	Dr1-associated corepressor (Dr1-associated protein 1) (Negative co-factor 2 alpha) (NC2 alpha) - Homo sapiens (Human) - [DRAP1_HUMAN]	4.88	14	0.975158	8	7.47861	1.1779	8	29.6008	0.923703	8	24.1065	0.647836	8	23.6144	0.524079	8	28.839	0.459546	8	18.0876	0.788562	8	17.6261	108.79	4.88	8	139.619	4.88	6
Q9Y5K8	247	28.2453	9.36377	Vacuolar ATP synthase subunit D (EC 3.6.3.14) (V-ATPase D subunit) (Vacuolar proton pump D subunit) (V-ATPase 28 kDa accessory protein) - Homo sapiens (Human) - [VATD_HUMAN]	4.86	14	1.25526	8	16.5815	1.46134	8	52.996	1.73498	8	57.6931	0.949982	8	42.7938	1.15967	8	37.9149	1.13244	8	37.9676	1.21141	8	37.1142	149.339	4.86	7	198.41	4.86	7
Q9UJA5	497	55.7643	7.54736	tRNA (adenine-N(1)-)-methyltransferase non-catalytic subunit TRM6 (tRNA(m1A58)-methyltransferase subunit TRM6) (tRNA(m1A58)MTase subunit TRM6) - Homo sapiens (Human) - [TRM6_HUMAN]	4.83	14	1.01396	8	36.6314	1.33455	8	16.2182	1.67053	8	31.9386	1.15519	8	21.3179	1.47093	8	12.1332	1.09553	8	12.8515	0.947057	8	5.55268	284.205	4.83	8	220.452	3.22	6
Q92734	400	43.4072	5.09717	Protein TFG (TRK-fused gene protein) - Homo sapiens (Human) - [TFG_HUMAN]	4.75	14	0.608816	8	46.031	1.38407	8	53.1988	1.04157	8	40.5352	1.35557	8	36.2088	1.20075	8	37.3836	1.15526	8	23.8991	1.05673	8	40.0237	106.822	4.75	7	239.804	4.75	7
Q96SW2	442	50.5131	5.63037	Protein cereblon - Homo sapiens (Human) - [CRBN_HUMAN]	4.3	14	1.11869	8	9.71058	1.86075	8	29.9345	1.7836	8	36.1834	1.50083	8	26.0817	1.46985	8	20.0601	1.75881	8	28.724	1.85251	7	22.0555	254.531	4.3	7	201.786	2.71	7
P16885	1265	147.843	6.7124	1-phosphatidylinositol-4,5-bisphosphate phosphodiesterase gamma 2 (EC 3.1.4.11) (Phosphoinositide phospholipase C) (PLC-gamma-2) (Phospholipase C-gamma-2) (PLC-IV) - Homo sapiens (Human) - [PLCG2_HUMAN]	3.48	14	0.849187	8	27.0785	1.33077	8	47.5542	0.930593	8	33.2305	0.765687	8	20.3338	1.52456	8	14.951	1.33067	8	18.8644	1.29147	8	21.7662	117.928	2.29	5	187.313	3.48	9
Q8TCD5	201	23.3681	6.63916	5'(3')-deoxyribonucleotidase, cytosolic type (EC 3.1.3.-) (Cytosolic 5',3'-pyrimidine nucleotidase) (Deoxy-5'-nucleotidase 1) (dNT-1) - Homo sapiens (Human) - [NT5C_HUMAN]	16.92	14	0.89037	7	19.118	0.819619	6	28.6083	1.23109	7	14.8295	0.908814	7	17.4791	0.754577	7	32.4321	0.899742	7	10.8402	0.915731	7	21.3912	276.291	16.92	7	221.765	16.92	7
P02656	99	10.8455	5.41455	Apolipoprotein C-III precursor (Apo-CIII) (ApoC-III) - Homo sapiens (Human) - [APOC3_HUMAN]	16.16	14	0.657542	7	11.6894	0.281959	7	5.62071	1.11422	7	20.2031	1.18295	7	12.9219	1.50517	7	13.298	0.448377	7	4.57005	0.919229	7	8.89502	266.197	16.16	7	388.01	16.16	7
O76070	127	13.3228	4.85596	Gamma-synuclein (Persyn) (Breast cancer-specific gene 1 protein) (Synoretin) (SR) - Homo sapiens (Human) - [SYUG_HUMAN]	12.6	14	1.10351	7	7.51513	0.394023	7	25.1497	0.805241	7	23.9024	0.794356	7	15.7683	1.33981	7	37.4284	1.14004	7	45.1204	1.26453	7	50.6227	320.582	12.6	7	251.302	12.6	7
Q9UI08	416	44.5922	8.83643	Ena/VASP-like protein (Ena/vasodilator-stimulated phosphoprotein-like) - Homo sapiens (Human) - [EVL_HUMAN]	11.78	14	1.02585	7	6.77395	0.343285	7	12.6427	0.416301	7	10.3035	0.268486	7	21.5791	0.446628	7	26.3475	0.193669	7	18.7241	0.2454	7	21.7245	221.714	11.78	7	216.522	11.78	7
Q99471	154	17.317	6.32861	Prefoldin subunit 5 (C-myc-binding protein Mm-1) (Myc modulator 1) - Homo sapiens (Human) - [PFD5_HUMAN]	11.69	14	1.17268	7	40.4607	1.41752	7	69.5311	1.30351	7	60.7949	1.13054	7	29.2988	1.14599	7	26.803	1.40662	7	49.9111	1.27936	7	47.3989	177.041	11.69	7	208.863	11.69	7
Q8NFH4	326	36.684	5.92236	Nucleoporin Nup37 (p37) - Homo sapiens (Human) - [NUP37_HUMAN]	10.43	14	0.792999	7	28.4059	1.59185	7	25.4841	1.31263	7	8.64347	1.07362	7	20.9008	1.49132	7	19.5522	0.866355	7	27.0018	1.26385	7	21.0274	209.451	10.43	7	259.222	10.43	7
P50583	147	16.8186	5.35107	Bis(5'-nucleosyl)-tetraphosphatase [asymmetrical] (EC 3.6.1.17) (Diadenosine 5',5'''-P1,P4-tetraphosphate asymmetrical hydrolase) (Diadenosine tetraphosphatase) (Ap4A hydrolase) (Ap4Aase) (Nucleoside diphosphate-linked moiety X motif 2) (Nudix motif 2) - Homo sapiens (Human) - [AP4A_HUMAN]	10.2	14	0.59399	7	21.0344	0.458033	7	9.85973	0.12824	7	77.3905	0.713617	7	10.5164	0.348722	7	8.47443	0.273764	7	5.22647	0.348747	7	7.48472	206.624	10.2	7	261.384	10.2	7
P49585	367	41.7058	6.85889	Choline-phosphate cytidylyltransferase A (EC 2.7.7.15) (Phosphorylcholine transferase A) (CTP:phosphocholine cytidylyltransferase A) (CT A) (CCT A) (CCT-alpha) - Homo sapiens (Human) - [PCY1A_HUMAN]	7.9	14	0.860305	7	6.64685	0.844928	7	4.78929	1.16195	7	15.3133	0.95117	7	35.9748	0.914825	7	44.2513	1.25475	7	9.6883	1.1683	7	21.9029	230.798	7.9	7	213.808	7.9	7
Q9UBS4	358	40.4886	6.17627	DnaJ homolog subfamily B member 11 precursor (ER-associated dnaJ protein 3) (ErJ3) (ER-associated Hsp40 co-chaperone) (hDj9) (PWP1-interacting protein 4) - Homo sapiens (Human) - [DNJBB_HUMAN]	7.54	14	1.07458	7	15.0019	1.66719	7	17.5019	1.35869	7	12.9976	1.5002	7	5.48153	1.55487	7	13.8376	1.73617	7	14.1062	1.93481	7	17.0519	204.716	7.54	7	214.126	7.54	7
P61758	197	22.6434	7.10791	Prefoldin subunit 3 (Von Hippel-Lindau-binding protein 1) (VHL-binding protein 1) (VBP-1) (HIBBJ46) - Homo sapiens (Human) - [PFD3_HUMAN]	6.09	14	0.812214	7	29.856	1.88851	7	33.5877	1.53153	7	35.9354	1.05208	7	34.5797	1.71046	7	39.2374	1.33358	7	44.3244	1.28968	7	28.8197	223.663	6.09	7	153.247	6.09	7
Q9Y6E0	443	49.2773	5.69385	Serine/threonine-protein kinase 24 (EC 2.7.11.1) (STE20-like kinase MST3) (MST-3) (Mammalian STE20-like protein kinase 3) - Homo sapiens (Human) - [STK24_HUMAN]	5.42	14	0.741494	7	27.6634	0.871654	7	8.18455	0.529821	7	8.74611	0.542015	7	13.7441	0.845833	7	13.3677	0.607538	7	15.5461	0.717314	7	33.0456	216.648	5.42	7	440.667	5.42	7
P36980	270	30.6306	6.37939	Complement factor H-related protein 2 precursor (FHR-2) (H factor-like protein 2) (H factor-like 3) (DDESK59) - Homo sapiens (Human) - [FHR2_HUMAN]	5.19	14	1.16611	7	8.25678	2.07409	7	21.0111	2.88708	7	33.9841	1.58727	7	20.1386	1.38863	7	9.42412	1.99797	7	18.3884	4.36116	7	32.6411	149.295	5.19	7	180.115	5.19	7
Q4V328	841	95.9308	5.10986	GRIP1-associated protein 1 (GRASP-1) - Homo sapiens (Human) - [GRAP1_HUMAN]	5.11	14	0.890618	7	15.541	1.65442	8	60.1146	2.48407	8	61.4109	1.09759	8	54.3427	1.00104	8	40.7481	1.09984	8	61.4179	1.06356	8	61.1753	299.95	5.11	8	329.57	3.21	6
P29350	595	67.5191	7.78174	Tyrosine-protein phosphatase non-receptor type 6 (EC 3.1.3.48) (Protein-tyrosine phosphatase 1C) (PTP-1C) (Hematopoietic cell protein-tyrosine phosphatase) (SH-PTP1) (Protein-tyrosine phosphatase SHP-1) - Homo sapiens (Human) - [PTN6_HUMAN]	4.87	14	1.21185	7	21.6848	1.14914	8	75.2379	1.44074	8	63.4291	1.12996	8	37.7213	1.66387	8	73.9282	1.08373	8	19.0604	1.21008	8	29.3711	201.74	4.87	7	371.561	3.53	7
Q13243	272	31.2453	11.5903	Splicing factor, arginine/serine-rich 5 (Pre-mRNA-splicing factor SRP40) (Delayed-early protein HRS) - Homo sapiens (Human) - [SFRS5_HUMAN]	4.04	14	0.638981	7	2.99685	0.371192	7	5.65897	0.292593	8	8.34824	0.375994	7	0.99854	0.268184	8	12.4398	0.259558	7	9.83487	0.293378	7	3.60074	183.607	4.04	7	195.932	4.04	7
O60240	522	55.9158	6.41748	Perilipin (PERI) (Lipid droplet-associated protein) - Homo sapiens (Human) - [PLIN_HUMAN]	4.02	14	0.614562	7	19.2119	0.500895	7	24.9991	0.280425	7	28.8415	4.4576	7	36.3428	1.16417	7	23.2688	1.58615	7	21.4355	2.5585	7	36.6866	156.854	4.02	7	172.746	4.02	7
O60231	1041	119.189	6.80029	Putative pre-mRNA-splicing factor ATP-dependent RNA helicase DHX16 (EC 3.6.1.-) (DEAH-box protein 16) (ATP-dependent RNA helicase #3) - Homo sapiens (Human) - [DHX16_HUMAN]	2.88	14	0.840306	7	18.0688	1.67226	7	31.7348	1.3437	7	58.7427	1.32201	7	30.0813	1.14446	7	39.6587	1.86737	7	59.8073	1.70409	7	52.6412	140.037	2.88	7	182.201	2.88	7
Q9UDY8	824	92.2131	5.73193	Mucosa-associated lymphoid tissue lymphoma translocation protein 1 (EC 3.4.22.-) (MALT lymphoma-associated translocation) (Paracaspase) - Homo sapiens (Human) - [MALT1_HUMAN]	2.79	14	0.958791	7	16.8871	1.35102	7	10.104	0.538858	7	20.8886	1.30053	7	13.5997	1.16742	7	6.94945	1.33787	7	18.0688	1.0398	7	3.77378	180.855	2.79	7	205.904	2.79	7
Q99538	433	49.3794	6.55127	Legumain precursor (EC 3.4.22.34) (Asparaginyl endopeptidase) (Protease, cysteine 1) - Homo sapiens (Human) - [LGMN_HUMAN]	2.54	14	1.70981	7	18.4878	1.81934	7	28.9621	1.33025	7	22.7744	1.36541	7	16.2745	1.62439	7	36.3022	1.71292	7	34.4331	2.02625	7	30.942	75.35	2.54	7	155.11	2.54	7
Q9H074	479	53.4911	4.80518	Polyadenylate-binding protein-interacting protein 1 (Poly(A)-binding protein-interacting protein 1) (PABP-interacting protein 1) (PAIP-1) - Homo sapiens (Human) - [PAIP1_HUMAN]	2.51	14	0.844523	7	38.5603	2.10249	7	70.8964	1.16849	7	72.5044	2.06889	7	72.0148	2.31745	7	72.7703	1.43005	7	63.8864	1.44077	7	53.7968	168.872	2.51	7	175.522	2.51	7
Q92974	893	101.11	8.44092	Rho/Rac guanine nucleotide exchange factor 2 (GEF-H1 protein) (Proliferating cell nucleolar antigen p40) - Homo sapiens (Human) - [ARHG2_HUMAN]	5.04	14	1.48929	6	10.5587	0.812776	6	12.1376	0.719378	5	24.51	0.698356	6	13.287	1.32406	6	15.2458	1.55302	6	12.1912	1.49793	6	25.6092	302.903	5.04	7	229.603	5.04	7
Q9NUQ8	709	79.6952	6.34131	ATP-binding cassette sub-family F member 3 - Homo sapiens (Human) - [ABCF3_HUMAN]	2.96	14	1.47875	5	48.9533	5.8638	5	89.8659	4.52321	4	73.1883	4.27948	5	82.2598	2.15106	5	66.5908	4.95195	5	81.7624	3.32549	5	85.3136	123.661	2.96	7	302.068	2.96	7
Q13363	440	47.5055	6.771	C-terminal-binding protein 1 (EC 1.1.1.-) (CtBP1) - Homo sapiens (Human) - [CTBP1_HUMAN]	16.59	14	0.980392	4	8.30553	1.10508	4	22.7691	1.64493	4	46.6211	1.40068	4	27.6538	1.28748	4	34.4402	0.905769	4	44.6182	1.13495	4	55.7675	122.25	9.09	6	241.431	16.59	8
Q96M61	343	38.4984	7.28369	Melanoma-associated antigen B18 (MAGE-B18 antigen) - Homo sapiens (Human) - [MAGBI_HUMAN]	1.75	13	0.80789	13	6.23075	1.43101	13	14.5846	1.18546	13	11.4452	0.795062	13	10.7839	0.742934	13	11.7698	0.704547	13	14.0036	0.94005	13	8.75348	83.5962	1.75	13
P26639	723	83.3819	6.66846	Threonyl-tRNA synthetase, cytoplasmic (EC 6.1.1.3) (Threonine--tRNA ligase) (ThrRS) - Homo sapiens (Human) - [SYTC_HUMAN]	1.11	13	0.792831	13	6.97656	1.47026	13	5.36821	1.19591	13	6.93278	1.08676	13	5.50725	0.870566	13	5.97712	0.807353	13	4.11471	0.449796	13	5.85577	110.077	1.11	13
Q96C86	337	38.585	6.37939	Scavenger mRNA decapping enzyme DcpS (EC 3.-.-.-) (DCS-1) (Hint-related 7meGMP-directed hydrolase) (Histidine triad protein member 5) (HINT-5) - Homo sapiens (Human) - [DCPS_HUMAN]	7.72	13	0.903146	12	4.612	0.891329	12	6.25275	0.906458	12	4.00627	0.53113	12	4.29756	0.999229	12	5.14594	0.619668	12	4.47302	0.623435	12	11.0243	186.848	7.72	12	57.2116	5.64	1
Q8NC51	408	44.9385	8.646	Plasminogen activator inhibitor 1 RNA-binding protein (PAI1 RNA-binding protein 1) (PAI-RBP1) (SERPINE1 mRNA-binding protein 1) - Homo sapiens (Human) - [PAIRB_HUMAN]	3.92	13	1.03189	12	5.46804	0.730898	12	20.2643	0.708835	12	20.92	0.612131	12	17.1762	0.715112	12	18.1596	0.552342	12	12.6063	0.631011	12	3.392	126.409	3.92	12	93.0701	1.96	1
Q96CT7	223	25.8196	9.53955	Coiled-coil domain-containing protein 124 - Homo sapiens (Human) - [CC124_HUMAN]	8.07	13	0.883149	10	15.3523	0.966698	10	12.8143	0.783546	10	5.45892	0.688921	10	6.4289	0.509373	10	7.15893	0.568847	10	15.135	0.564443	10	11.4188	142.997	8.07	10	119.143	4.48	3
P05413	133	14.8487	6.80029	Fatty acid-binding protein, heart (H-FABP) (Heart-type fatty acid-binding protein) (Muscle fatty acid-binding protein) (M-FABP) (Mammary-derived growth inhibitor) (MDGI) - Homo sapiens (Human) - [FABPH_HUMAN]	5.26	13	1.33408	10	3.89878	1.28248	10	7.87997	1.36024	10	9.74367	1.83487	10	7.08144	1.0064	10	6.02824	1.02408	10	7.06272	1.83737	10	6.19514	119.449	5.26	10	103.863	5.26	3
Q9Y6U3	715	80.4384	5.70654	Adseverin (Scinderin) - Homo sapiens (Human) - [ADSV_HUMAN]	4.9	13	0.443843	10	19.6062	1.29306	10	24.3542	0.300722	10	31.595	0.182529	10	26.7948	0.205316	10	36.3156	0.353907	10	26.681	1.54698	10	30.1702	231.157	4.9	10	121.943	3.92	3
P42765	397	41.8976	8.08936	3-ketoacyl-CoA thiolase, mitochondrial (EC 2.3.1.16) (Beta-ketothiolase) (Acetyl-CoA acyltransferase) (Mitochondrial 3-oxoacyl-CoA thiolase) (T1) - Homo sapiens (Human) - [THIM_HUMAN]	3.27	13	1.30068	10	5.23324	1.16001	10	7.21337	1.51973	10	9.05582	1.23804	10	8.40291	1.29502	10	8.9378	0.698458	10	7.77923	0.815016	10	12.9707	109.372	3.27	8	118.658	2.02	5
P04206	109	11.823	9.24658	Ig kappa chain V-III region GOL (Rheumatoid factor) - Homo sapiens (Human) - [KV307_HUMAN]	31.19	13	1.2771	9	8.19783	0.719754	9	33.6795	0.846853	9	12.877	0.82053	9	16.6567	1.33062	9	41.6741	1.04624	9	21.475	1.32981	9	30.4973	131.279	31.19	5	243.871	31.19	8
Q96AT9	228	24.9113	5.57959	Ribulose-phosphate 3-epimerase (EC 5.1.3.1) (Ribulose-5-phosphate-3-epimerase) - Homo sapiens (Human) - [RPE_HUMAN]	17.54	13	0.99028	9	14.3077	0.764553	9	53.4315	0.977265	9	47.3683	0.916801	9	40.5408	1.02686	9	28.5072	0.928739	9	39.0475	0.901062	9	48.2161	116.938	8.33	4	277.558	17.54	9
Q8TBC4	463	51.8193	5.45264	NEDD8-activating enzyme E1 catalytic subunit (EC 6.3.2.-) (Ubiquitin-activating enzyme 3) (NEDD8-activating enzyme E1C) (Ubiquitin-activating enzyme E1C) - Homo sapiens (Human) - [UBA3_HUMAN]	8.64	13	0.79748	9	12.3679	1.80288	9	31.4933	1.96988	9	35.2545	1.35574	9	38.588	2.18133	9	27.5307	2.12201	9	30.0365	2.31235	9	39.4953	156.775	3.89	8	154.981	6.91	5
O14974	1030	115.211	5.40186	Protein phosphatase 1 regulatory subunit 12A (Myosin phosphatase-targeting subunit 1) (Myosin phosphatase target subunit 1) (Protein phosphatase myosin-binding subunit) - Homo sapiens (Human) - [MYPT1_HUMAN]	5.15	13	1.10975	9	19.6047	1.17379	9	43.5001	0.721371	9	16.4665	0.802055	9	9.77036	1.06192	9	14.1668	0.6995	9	23.6121	0.853469	9	34.5204	166.721	5.15	9	107.094	2.04	4
O15078	2479	290.207	5.94775	Centrosomal protein Cep290 (Nephrocystin-6) (Tumor antigen se2-2) - Homo sapiens (Human) - [CE290_HUMAN]	0.52	13	0.717181	9	10.7162	1.17542	9	4.41045	1.78473	9	6.74393	0.967464	9	5.65341	1.10382	9	8.26763	1.35793	9	6.82661	1.1622	9	10.6483	110.8	0.52	10	110.485	0.28	3
Q9NR45	359	40.2815	6.7417	Sialic acid synthase (N-acetylneuraminate synthase) (EC 2.5.1.56) (N-acetylneuraminic acid synthase) (N-acetylneuraminate-9-phosphate synthase) (EC 2.5.1.57) (N-acetylneuraminic acid phosphate synthase) - Homo sapiens (Human) - [SIAS_HUMAN]	15.6	13	0.874417	8	7.71167	0.896939	8	43.5352	0.639701	8	19.1983	1.15843	8	39.653	0.633841	8	27.0406	0.608093	8	15.0437	0.836124	8	30.3336	104.706	15.6	7	175.995	11.42	6
O43399	206	22.2243	5.36377	Tumor protein D54 (hD54) (Tumor protein D52-like 2) - Homo sapiens (Human) - [TPD54_HUMAN]	14.56	13	0.631711	8	6.35097	0.727869	8	24.2018	0.714338	8	25.9395	0.869678	8	27.7761	0.80482	8	29.2311	0.547355	8	23.7885	0.987972	8	28.6336	188.039	14.56	6	215.48	4.37	7
Q13740	583	65.0611	6.25244	CD166 antigen precursor (Activated leukocyte-cell adhesion molecule) (ALCAM) - Homo sapiens (Human) - [CD166_HUMAN]	9.78	13	0.548184	8	37.1014	0.665851	8	40.8994	0.948613	8	34.7445	0.978905	8	5.1984	0.310672	8	70.7689	0.43238	8	51.4259	0.396758	8	67.9504	150.514	9.78	7	213.342	9.78	6
P06865	529	60.6503	5.16064	Beta-hexosaminidase alpha chain precursor (EC 3.2.1.52) (N-acetyl-beta-glucosaminidase) (Beta-N-acetylhexosaminidase) (Hexosaminidase A) - Homo sapiens (Human) - [HEXA_HUMAN]	8.88	13	1.04511	8	12.4995	0.851281	8	44.8283	1.55509	8	40.7561	1.40201	8	39.6083	1.3912	8	28.1461	1.02668	8	45.3825	1.2208	8	42.5849	121.831	8.88	7	139.785	8.88	6
P20073	488	52.7058	5.68115	Annexin A7 (Annexin VII) (Synexin) - Homo sapiens (Human) - [ANXA7_HUMAN]	7.79	13	0.517064	8	15.9064	0.817288	8	12.5757	1.2627	8	13.8285	1.46955	8	4.51661	0.942994	8	13.518	0.749021	8	8.07179	0.796451	8	18.1422	154.177	7.79	8	153.348	7.79	5
Q99536	393	41.8934	6.29053	Synaptic vesicle membrane protein VAT-1 homolog (EC 1.-.-.-) - Homo sapiens (Human) - [VAT1_HUMAN]	6.62	13	0.872341	8	39.7293	0.36972	8	52.2679	0.720505	8	38.6673	0.481717	8	55.9366	0.640778	8	22.9645	0.441406	8	39.9825	0.813234	8	72.8321	87.9063	6.62	4	329.707	6.62	9
O75947	161	18.4795	5.30029	ATP synthase D chain, mitochondrial (EC 3.6.3.14) - Homo sapiens (Human) - [ATP5H_HUMAN]	5.59	13	0.657487	8	12.9924	0.511354	9	13.1449	0.751278	9	4.37354	0.828051	9	9.18393	0.451943	8	9.53064	0.262578	8	47.4169	0.393112	9	14.7474	123.486	5.59	5	202.672	5.59	8
P36404	184	20.8649	6.34131	ADP-ribosylation factor-like protein 2 - Homo sapiens (Human) - [ARL2_HUMAN]	5.43	13	1.29227	8	3.67557	1.06414	8	12.3952	1.55938	8	11.7972	1.24387	8	5.4909	1.07459	8	7.72319	0.929259	8	14.9808	0.919896	8	17.9346	186.011	5.43	8	128.161	5.43	5
Q05655	676	77.4268	7.75244	Protein kinase C delta type (EC 2.7.11.13) (nPKC-delta) - Homo sapiens (Human) - [KPCD_HUMAN]	3.4	13	1.18895	8	18.5623	1.52309	8	82.6753	1.36312	8	44.9292	3.64656	8	74.8761	0.893085	8	30.2024	1.57249	8	49.9842	1.22846	8	29.5159	114.518	3.4	6	156.392	3.4	7
O60271	1321	146.115	5.14795	C-jun-amino-terminal kinase-interacting protein 4 (JNK-interacting protein 4) (JIP-4) (JNK-associated leucine-zipper protein) (JLP) (Sperm-associated antigen 9) (Mitogen-activated protein kinase 8-interacting protein 4) (Human lung cancer protein 6) (HLC-6) (Proliferation-inducing protein 6) (Sperm-specific protein) (Sperm surface protein) (Protein highly expressed in testis) (PHET) (Sunday drive…	3.18	13	0.995136	8	7.71516	2.534	8	81.7565	1.12163	8	55.2279	0.972981	8	71.1136	1.30442	8	79.6062	0.893591	8	66.8613	1.27484	8	74.6803	235.526	3.18	8	196.53	2.57	5
Q9NZB2	1069	116.627	9.02686	UPF0318 protein FAM120A - Homo sapiens (Human) - [F120A_HUMAN]	2.71	13	1.03804	8	14.235	0.602149	8	9.36907	0.634219	8	29.5052	0.909829	8	23.7018	0.931028	8	34.9462	1.15629	8	25.5445	1.14401	8	33.9772	92.4163	2.71	8	156.675	2.06	5
P41252	1266	144.866	6.20166	Isoleucyl-tRNA synthetase, cytoplasmic (EC 6.1.1.5) (Isoleucine--tRNA ligase) (IleRS) (IRS) - Homo sapiens (Human) - [SYIC_HUMAN]	2.37	13	1.11141	8	17.5417	3.5317	8	24.5466	2.62343	8	23.2374	1.90614	8	25.0165	2.11293	8	14.7375	2.82492	8	24.9567	1.49715	8	7.13279	198.901	2.37	8	204.568	0.79	5
P01714	108	11.3856	6.52197	Ig lambda chain V-III region SH - Homo sapiens (Human) - [LV301_HUMAN]	16.67	13	0.961917	7	28.29	0.884929	7	71.5929	0.802625	7	38.9427	1.10013	7	77.7334	1.17919	7	71.879	0.776759	7	75.317	1.19094	7	91.1601	201.314	16.67	6	315.25	16.67	7
P30711	240	27.3176	7.48877	Glutathione S-transferase theta-1 (EC 2.5.1.18) (GST class-theta-1) (Glutathione transferase T1-1) - Homo sapiens (Human) - [GSTT1_HUMAN]	13.75	13	0.676217	7	15.0076	0.176536	6	5.92727	1.61854	7	9.85122	1.12029	7	14.3006	0.38095	6	35.0374	0.63804	7	24.8509	0.592972	7	21.4185	124.634	13.75	7	177.777	7.92	6
P67870	215	24.926	5.5542	Casein kinase II subunit beta (CK II beta) (Phosvitin) (G5a) - Homo sapiens (Human) - [CSK2B_HUMAN]	10.7	13	1.36324	7	9.93775	1.54147	7	28.962	1.68476	7	28.0654	1.47478	7	35.8604	1.35209	7	17.955	1.15328	7	36.6964	1.40306	7	56.3183	74.1533	10.7	6	231.294	10.7	7
Q8IY67	606	63.8372	8.48486	Ribonucleoprotein PTB-binding 1 (Protein raver-1) - Homo sapiens (Human) - [RAVR1_HUMAN]	9.9	13	0.705891	7	29.6037	1.11152	7	19.8473	0.731706	7	28.6665	0.857986	7	37.8405	0.74764	6	42.508	0.817873	6	53.8986	0.664785	6	46.7294	160.358	9.9	6	242.426	9.9	7
Q14257	317	36.8536	4.39893	Reticulocalbin-2 precursor (Calcium-binding protein ERC-55) (E6-binding protein) (E6BP) - Homo sapiens (Human) - [RCN2_HUMAN]	7.57	13	1.15021	7	5.33632	0.998773	7	14.8389	0.592774	7	23.7417	1.13807	7	9.93416	2.25034	7	11.3938	1.16459	7	2.88734	1.10678	7	16.2786	89.9314	3.79	6	172.245	7.57	7
Q9Y262	564	66.6844	6.34131	Eukaryotic translation initiation factor 3 subunit 6-interacting protein - Homo sapiens (Human) - [IF3I_HUMAN]	5.5	13	1.21102	7	23.3359	1.6029	7	18.0812	2.07007	7	27.2058	1.30814	7	24.1985	1.79612	7	14.8641	2.21831	7	26.8402	2.00411	7	17.8222	146.243	3.9	6	199.966	5.5	7
Q13617	745	86.9268	6.91748	Cullin-2 (CUL-2) - Homo sapiens (Human) - [CUL2_HUMAN]	4.97	13	1.09485	7	14.3438	1.05862	7	31.6868	0.945575	7	9.48009	1.00145	7	26.7631	1.04792	7	33.6257	1.27119	7	7.6755	1.50082	7	48.4978	109.824	4.97	7	163.918	4.97	6
Q12882	1025	111.302	7.04932	Dihydropyrimidine dehydrogenase [NADP+] precursor (EC 1.3.1.2) (DPD) (DHPDHase) (Dihydrouracil dehydrogenase) (Dihydrothymine dehydrogenase) - Homo sapiens (Human) - [DPYD_HUMAN]	4.49	13	1.07989	7	20.6317	1.14209	7	37.5724	0.768081	7	84.9593	0.811728	7	86.0469	1.02464	7	22.9698	1.20892	7	40.452	1.10995	7	27.9942	192.251	4.49	6	224.89	4.49	7
P54802	743	82.1146	6.53662	Alpha-N-acetylglucosaminidase precursor (EC 3.2.1.50) (N-acetyl-alpha-glucosaminidase) (NAG) [Contains: Alpha-N-acetylglucosaminidase 82 kDa form; Alpha-N-acetylglucosaminidase 77 kDa form] - Homo sapiens (Human) - [ANAG_HUMAN]	3.1	13	1.28684	7	30.1311	1.17787	7	93.2996	1.24359	7	71.6181	1.07231	7	74.3909	1.14171	7	83.6808	1.35847	7	68.5528	1.57058	7	66.115	243.902	3.1	7	248.192	3.1	6
O95274	346	35.9476	7.75244	Ly6/PLAUR domain-containing protein 3 precursor (GPI-anchored metastasis-associated protein C4.4A homolog) (Matrigel-induced gene C4 protein) (MIG-C4) - Homo sapiens (Human) - [LYPD3_HUMAN]	2.6	13	0.433264	7	5.5969	0.710711	7	1.4756	1.127	7	12.8437	0.276746	7	17.3078	0.494745	7	8.36819	0.263653	7	17.7355	0.895797	7	3.32536	74.0891	2.6	7	109.879	2.6	6
Q9Y6K5	1087	121.088	8.39697	2'-5'-oligoadenylate synthetase 3 (EC 2.7.7.-) ((2-5')oligo(A) synthetase 3) (2-5A synthetase 3) (p100 OAS) (p100OAS) - Homo sapiens (Human) - [OAS3_HUMAN]	1.93	13	1.37847	7	6.62898	1.07421	7	15.184	0.975316	7	14.2646	1.24543	7	14.9393	1.02088	7	18.4832	3.6589	7	15.4818	2.49844	7	18.6366	134.185	1.93	6	191.024	1.93	7
Q8IWV7	1749	200.08	6.01123	E3 ubiquitin-protein ligase UBR1 (EC 6.3.2.-) (N-recognin-1) (Ubiquitin-protein ligase E3-alpha-1) (Ubiquitin-protein ligase E3-alpha-I) - Homo sapiens (Human) - [UBR1_HUMAN]	1.83	13	1.06618	7	4.33872	1.06054	7	7.4366	1.45662	7	2.94745	1.11461	7	36.0932	0.933852	7	15.3874	2.04009	7	7.70933	1.2495	7	13.9277	226.388	1.83	7	243.722	1.49	6
O15541	343	38.7626	5.69385	RING finger protein 113A (Zinc finger protein 183) - Homo sapiens (Human) - [R113A_HUMAN]	1.75	13	1.07605	7	8.83875	1.08852	7	13.8129	0.598871	7	8.33151	0.748849	7	15.7597	0.714436	7	14.1483	0.693319	7	9.16634	0.537629	7	15.814	61.9859	1.75	7	88.5431	1.75	6
Q86X55	585	63.4192	6.56592	Histone-arginine methyltransferase CARM1 (EC 2.1.1.125) (EC 2.1.1.-) (Protein arginine N-methyltransferase 4) (Coactivator-associated arginine methyltransferase 1) - Homo sapiens (Human) - [CARM1_HUMAN]	1.71	13	0.946687	7	14.2385	4.51688	7	33.4384	1.8886	7	32.0511	1.70161	7	51.3352	1.61407	7	20.7334	2.2454	7	21.1416	1.54735	7	42.9093	181.623	1.71	6	166.316	1.71	7
Q92900	1129	124.267	6.60986	Regulator of nonsense transcripts 1 (EC 3.6.1.-) (ATP-dependent helicase RENT1) (Nonsense mRNA reducing factor 1) (NORF1) (Up-frameshift suppressor 1 homolog) (hUpf1) - Homo sapiens (Human) - [RENT1_HUMAN]	0.97	13	0.72003	7	13.9439	2.14517	7	34.4095	1.07556	7	28.8196	1.7316	7	24.0143	1.61016	7	30.6487	2.01918	7	23.8261	1.5721	7	27.9823	180.556	0.97	6	187.903	0.97	7
Q99627	209	23.211	5.37646	COP9 signalosome complex subunit 8 (Signalosome subunit 8) (SGN8) (JAB1-containing signalosome subunit 8) (COP9 homolog) (hCOP9) - Homo sapiens (Human) - [CSN8_HUMAN]	25.36	13	0.679274	6	31.8229	0.611244	6	12.9613	0.788583	6	20.7522	0.755941	6	26.982	0.801979	6	17.6358	0.787599	6	24.8484	0.690971	6	14.9585	216.999	6.7	6	229	25.36	7
P22676	271	31.5196	5.14795	Calretinin (CR) (29 kDa calbindin) - Homo sapiens (Human) - [CALB2_HUMAN]	8.12	13	1.36329	6	8.17096	0.624546	6	11.9637	0.559207	6	2.59345	2.55351	6	24.2216	3.15394	6	15.54	1.30181	6	8.97604	0.999032	6	3.12472	125.804	8.12	7	147.476	8.12	6
P49756	784	94.0652	6.18896	Probable RNA-binding protein 25 (RNA-binding motif protein 25) (RNA-binding region-containing protein 7) (Protein S164) - Homo sapiens (Human) - [RBM25_HUMAN]	6.63	13	0.832418	6	17.9221	0.728571	7	24.1709	0.90473	7	22.5541	1.19953	7	8.94423	1.0114	7	23.239	0.824598	7	16.7715	1.03709	7	31.8101	102.58	3.06	6	267.878	6.63	7
Q63ZY3	851	91.1179	5.63037	Ankyrin repeat domain-containing protein 25 (SRC-1-interacting protein) (SRC1-interacting protein) (Matrix-remodelling-associated protein 3) - Homo sapiens (Human) - [ANR25_HUMAN]	5.17	13	1.04716	6	9.74795	0.558199	6	15.6909	0.646999	6	23.1102	0.744375	6	24.6379	1.1972	6	12.3743	1.20185	6	10.3245	1.6914	6	10.1734	163.934	5.17	8	197.492	4.35	5
Q9UL15	447	51.1677	6.04932	BAG family molecular chaperone regulator 5 (BCL2-associated athanogene 5) (BAG-5) - Homo sapiens (Human) - [BAG5_HUMAN]	5.15	13	0.785643	6	10.6393	1.13923	7	33.2479	1.19392	7	45.7408	1.56743	7	51.2323	1.19073	7	43.5112	0.884147	7	6.97182	1.0856	7	22.5851	190.677	5.15	7	286.086	3.36	6
P51512	607	69.477	8.54346	Matrix metalloproteinase-16 precursor (EC 3.4.24.-) (MMP-16) (Membrane-type matrix metalloproteinase 3) (MT-MMP 3) (MTMMP3) (Membrane-type-3 matrix metalloproteinase) (MT3-MMP) (MT3MMP) (MMP-X2) - Homo sapiens (Human) - [MMP16_HUMAN]	1.15	13	1.15738	6	2.7198	1.05493	6	15.64	0.940538	6	14.9466	0.799813	6	10.5103	0.840319	6	11.3172	1.06996	6	9.52059	0.832547	6	5.03525				223.23	1.15	13
P49419	511	55.3315	6.85889	Aldehyde dehydrogenase family 7 member A1 (EC 1.2.1.3) (Antiquitin-1) - Homo sapiens (Human) - [AL7A1_HUMAN]	14.87	13	1.40547	5	3.2547	0.974276	6	43.8885	0.834767	6	42.3966	0.52906	6	25.9973	1.07497	6	38.303	0.861752	6	46.333	0.832312	6	30.6875	152.928	14.87	6	246.803	14.87	7
P06737	847	97.087	7.1665	Glycogen phosphorylase, liver form (EC 2.4.1.1) - Homo sapiens (Human) - [PYGL_HUMAN]	9.21	13	0.586392	5	79.3152	0.70842	7	30.519	1.03578	7	36.6304	0.692337	7	22.8369	0.68843	7	19.8228	1.12422	7	7.50694	1.08928	7	22.5968	141.216	9.21	5	355.724	7.56	8
Q14152	1382	166.468	6.78564	Eukaryotic translation initiation factor 3 subunit 10 (eIF-3 theta) (eIF3 p167) (eIF3 p180) (eIF3 p185) (eIF3a) - Homo sapiens (Human) - [IF3A_HUMAN]	3.33	13	1.26104	5	13.2235	1.61564	5	41.043	2.10865	5	60.4762	1.60208	5	59.3203	2.44782	5	77.26	2.54975	5	73.3817	2.67451	5	71.7824	76.1739	1.88	4	319.135	3.33	9
P56545	445	48.9141	6.94678	C-terminal-binding protein 2 (CtBP2) - Homo sapiens (Human) - [CTBP2_HUMAN]	8.99	13	0.890128	4	14.7688	1.40581	4	37.8585	1.68847	4	41.8781	1.34916	4	48.351	0.801961	4	33.5165	0.77585	4	53.7151	1.33808	4	55.7302	202.295	8.99	7	224.386	8.99	6
Q9NSK0	619	68.5976	6.17627	Kinesin light chain 4 (KLC 4) (Kinesin-like protein 8) - Homo sapiens (Human) - [KLC4_HUMAN]	4.68	13	0.861741	3	2.44289	0.767003	3	6.11971	1.54196	3	0.692403	0.560209	3	6.87361	0.751869	3	8.01782	1.08754	3	3.59969	0.913056	3	6.31283	71.5535	4.68	8	137.017	3.23	5
O14745	358	38.8446	5.77002	Ezrin-radixin-moesin-binding phosphoprotein 50 (EBP50) (Na(+)/H(+) exchange regulatory cofactor NHE-RF) (NHERF-1) (Regulatory cofactor of Na(+)/H(+) exchanger) (Sodium-hydrogen exchanger regulatory factor 1) (Solute carrier family 9 isoform 3 regulatory factor 1) - Homo sapiens (Human) - [NHERF_HUMAN]	7.82	12	1.23955	11	5.77911	0.889683	11	9.88807	0.872168	11	10.4705	1.73569	11	12.7534	0.250087	11	17.8821	0.258744	11	30.0837	0.300459	11	23.8849	109.921	7.82	11	143.826	3.91	1
P61106	215	23.8819	6.21436	Ras-related protein Rab-14 - Homo sapiens (Human) - [RAB14_HUMAN]	6.98	12	0.933467	11	7.60801	0.673307	11	20.8215	0.531673	11	7.11979	0.71984	11	12.258	0.721016	11	11.9611	0.835371	11	8.77683	1.31008	11	3.75371	102.612	6.98	11	151.9	3.72	1
Q15424	915	102.58	5.46533	Scaffold attachment factor B (Scaffold attachment factor B1) (SAF-B) (HSP27 estrogen response element-TATA box-binding protein) (HSP27 ERE-TATA-binding protein) - Homo sapiens (Human) - [SAFB1_HUMAN]	3.28	12	1.14321	11	2.92426	0.504493	11	7.53321	0.578634	11	8.73429	0.987561	10	5.05351	0.815048	10	10.4151	0.705491	10	4.3819	0.659624	10	5.44623	217.091	3.28	10	125.607	0.87	2
Q9GZS3	305	33.5598	5.46533	WD repeat protein 61 (Meiotic recombination REC14 protein homolog) - Homo sapiens (Human) - [WDR61_HUMAN]	8.85	12	0.803343	10	5.36667	1.28913	10	28.9708	1.89914	10	29.7208	1.3162	10	18.3116	1.25236	10	13.689	0.940269	10	8.66505	1.03993	10	10.7141	134.791	8.85	9	126.229	8.85	3
P07357	584	65.121	6.46826	Complement component C8 alpha chain precursor (Complement component 8 subunit alpha) - Homo sapiens (Human) - [CO8A_HUMAN]	2.57	12	1.15257	10	12.5381	0.856767	10	24.8757	0.846934	10	20.8961	1.10631	10	42.1225	1.24092	10	37.617	1.13747	10	41.0081	1.47402	10	33.8325	29.9589	2.57	2	123.707	2.57	10
Q96Q11	434	50.1122	8.104	tRNA-nucleotidyltransferase 1, mitochondrial precursor (EC 2.7.7.25) (Mitochondrial tRNA nucleotidyl transferase, CCA-adding) (mt tRNA adenylyltransferase) (mt tRNA CCA-pyrophosphorylase) (mt tRNA CCA-diphosphorylase) (mt CCA-adding enzyme) - Homo sapiens (Human) - [TRNT1_HUMAN]	1.61	12	1.0455	10	5.31926	0.823991	10	15.9083	1.03163	10	17.1446	1.05311	10	13.9254	0.698402	10	13.2106	0.817311	10	13.4944	0.543179	10	5.87994	73.2241	1.61	8	113.846	1.61	4
Q96PU8	341	37.6467	8.55811	Quaking protein (Hqk) - Homo sapiens (Human) - [QKI_HUMAN]	9.09	12	1.08014	9	37.657	0.818794	9	49.5582	0.71334	9	45.8633	0.783603	9	48.5874	1.34757	9	79.2777	1.11509	9	69.5334	1.15995	9	68.6118	156.671	9.09	9	112.858	2.93	3
P46109	303	33.7559	6.7417	Crk-like protein - Homo sapiens (Human) - [CRKL_HUMAN]	8.25	12	0.709139	9	35.4284	1.00571	9	40.5662	1.48307	9	49.933	1.03156	9	40.3715	1.36486	9	36.5383	1.37052	9	66.4248	1.26088	9	33.9982	35.2006	8.25	3	322.498	8.25	9
Q4V9L6	283	29.1847	4.57666	Transmembrane protein 119 precursor - Homo sapiens (Human) - [TM119_HUMAN]	7.42	12	0.585884	9	12.5318	0.3697	9	16.729	0.180238	9	8.03422	0.177412	9	12.0969	0.480691	9	11.0899	0.256191	9	20.0118	0.543398	9	12.6463	125.681	7.42	9	74.3395	4.95	3
P31930	480	52.6124	6.3667	Ubiquinol-cytochrome-c reductase complex core protein 1, mitochondrial precursor (EC 1.10.2.2) (Core I protein) - Homo sapiens (Human) - [UQCR1_HUMAN]	6.46	12	0.787272	9	15.8774	1.0319	9	17.2524	1.3907	9	13.3722	1.26795	9	10.8055	0.930427	9	8.12171	0.501577	9	23.1828	0.71756	9	10.1957	139.04	6.46	8	149.746	6.46	4
Q14258	630	70.9438	8.08936	Tripartite motif-containing protein 25 (Zinc finger protein 147) (Estrogen-responsive finger protein) (Efp) (RING finger protein 147) - Homo sapiens (Human) - [TRI25_HUMAN]	5.71	12	0.725274	9	4.53886	0.52258	9	3.23657	0.712867	9	6.05213	0.540051	9	3.58637	0.761243	9	6.1721	1.22353	9	1.40367	1.1631	9	3.73179	153.965	5.71	9	89.5858	5.71	3
P09543	421	47.5487	9.0708	2',3'-cyclic-nucleotide 3'-phosphodiesterase (EC 3.1.4.37) (CNP) (CNPase) - Homo sapiens (Human) - [CN37_HUMAN]	5.46	12	0.544894	9	10.0795	0.378605	9	10.399	0.802461	9	11.8987	0.694554	9	7.6961	0.796856	9	12.3234	0.736189	9	10.3106	0.822754	9	4.97576	99.0323	5.46	9	83.2063	5.46	3
Q15714	144	15.6699	5.19873	TSC22 domain family protein 1 (Transforming growth factor beta-1-induced transcript 4 protein) (Regulatory protein TSC-22) (TGFB-stimulated clone 22 homolog) (Cerebral protein 2) - Homo sapiens (Human) - [T22D1_HUMAN]	4.86	12	0.754084	9	7.12147	0.614224	9	5.75147	0.790453	9	7.52014	0.523248	9	18.0063	0.770385	9	5.79221	0.457863	9	10.2478	0.541613	9	13.3664	103.177	4.86	6	152.147	4.86	6
P01042	644	71.9122	6.81494	Kininogen-1 precursor (Alpha-2-thiol proteinase inhibitor) [Contains: Kininogen-1 heavy chain; Bradykinin (Kallidin I); Lysyl-bradykinin (Kallidin II); Kininogen-1 light chain; Low molecular weight growth-promoting factor] - Homo sapiens (Human) - [KNG1_HUMAN]	4.66	12	1.00398	9	11.4577	0.74071	9	28.1352	1.0376	9	21.374	1.16963	9	10.9597	1.52725	9	24.0211	1.35081	9	19.1041	1.43944	9	20.7142	142.042	4.66	9	106.632	4.66	3
O95834	649	70.6341	6.31592	Echinoderm microtubule-associated protein-like 2 (EMAP-2) (HuEMAP-2) - Homo sapiens (Human) - [EMAL2_HUMAN]	2.62	12	0.653356	9	8.20946	0.47375	9	7.1687	1.92003	9	12.1851	0.669019	9	5.3614	0.44179	9	9.13614	0.580721	9	6.85125	0.546605	9	5.3327	130.776	2.62	8	125.66	1.54	4
O14964	777	86.1376	6.16357	Hepatocyte growth factor-regulated tyrosine kinase substrate (Protein pp110) (Hrs) - Homo sapiens (Human) - [HGS_HUMAN]	2.45	12	0.880068	9	7.57661	0.656199	9	8.42899	0.842647	9	10.0327	0.689285	9	4.78748	0.600153	9	9.21005	0.485466	9	9.26043	0.606102	9	3.43508	76.7204	1.54	3	299.951	2.45	9
P05452	202	22.5523	5.66846	Tetranectin precursor (TN) (C-type lectin domain family 3 member B) (Plasminogen kringle 4-binding protein) - Homo sapiens (Human) - [TETN_HUMAN]	23.27	12	0.884997	8	32.4215	1.34908	8	27.7897	0.898714	8	52.6582	2.34725	8	64.8662	1.23442	8	13.9465	0.900214	8	9.57846	0.962298	6	23.4008	185.339	16.34	6	242.034	23.27	6
P49755	219	24.96	7.44482	Transmembrane emp24 domain-containing protein 10 precursor (Transmembrane protein Tmp21) (21 kDa transmembrane-trafficking protein) (p24delta) (S31III125) (S31I125) (Tmp-21-I) - Homo sapiens (Human) - [TMEDA_HUMAN]	9.13	12	0.541335	8	11.9697	0.540766	8	9.78528	0.533248	8	7.1648	1.6078	8	10.0983	0.489993	8	7.78562	0.40329	8	12.8858	0.579666	8	13.9939	102.797	9.13	7	117.135	5.02	5
Q9H446	243	27.9224	4.1958	RWD domain-containing protein 1 - Homo sapiens (Human) - [RWDD1_HUMAN]	6.58	12	1.05746	8	4.31217	0.724979	8	8.82005	0.648513	8	4.74738	0.437428	8	7.49099	0.556722	8	8.84152	0.511091	8	7.89923	0.493645	8	11.2351	124.586	6.58	8	85.5642	6.58	4
P62750	156	17.6841	10.4478	60S ribosomal protein L23a - Homo sapiens (Human) - [RL23A_HUMAN]	5.13	12	1.22561	8	5.20603	0.928313	8	6.51625	0.742368	8	6.26326	0.992926	8	10.2832	1.13446	8	5.61799	1.2547	8	4.12836	0.994134	8	5.87377	108.195	5.13	7	142.937	5.13	5
Q01970	1234	138.713	5.89697	1-phosphatidylinositol-4,5-bisphosphate phosphodiesterase beta 3 (EC 3.1.4.11) (Phosphoinositide phospholipase C) (Phospholipase C-beta-3) (PLC-beta-3) - Homo sapiens (Human) - [PLCB3_HUMAN]	4.46	12	0.929421	8	16.635	1.7296	8	26.5181	1.09025	8	29.3323	1.2852	8	25.1569	0.979161	8	18.6958	1.10867	8	36.3342	0.925679	8	29.0908	131.852	3.57	7	116.694	3.65	5
Q8TAQ2	1214	132.797	5.69385	SWI/SNF-related matrix-associated actin-dependent regulator of chromatin subfamily C member 2 (SWI/SNF complex 170 kDa subunit) (BRG1-associated factor 170) - Homo sapiens (Human) - [SMRC2_HUMAN]	2.8	12	1.17445	8	7.92713	1.12916	8	18.2647	0.828737	8	13.8429	1.50549	8	20.4434	0.625547	8	5.70295	0.706238	8	13.9331	0.629427	8	8.8406	100.167	2.8	8	134.872	2.8	4
Q9H4A3	2382	250.602	6.34131	Serine/threonine-protein kinase WNK1 (EC 2.7.11.1) (Protein kinase with no lysine 1) (Protein kinase, lysine-deficient 1) (Kinase deficient protein) (Erythrocyte 65 kDa protein) (p65) - Homo sapiens (Human) - [WNK1_HUMAN]	2.69	12	1.08679	8	13.2668	1.20691	8	18.1303	1.26234	8	27.3912	0.789244	8	16.7796	0.917487	8	27.7703	0.907484	8	15.4292	0.643578	8	22.1596	112.623	1.72	7	123.429	2.06	5
O75533	1304	145.723	7.03467	Splicing factor 3B subunit 1 (Spliceosome-associated protein 155) (SAP 155) (SF3b155) (Pre-mRNA-splicing factor SF3b 155 kDa subunit) - Homo sapiens (Human) - [SF3B1_HUMAN]	2.07	12	1.22746	8	9.88739	1.22789	8	30.7462	1.4188	8	21.4377	1.46975	8	83.5499	1.22828	8	77.6266	1.1565	8	53.6747	1.24788	8	69.2031	88.4772	2.07	8	135.062	2.07	4
Q9BW85	323	37.0627	5.92236	Coiled-coil domain-containing protein 94 - Homo sapiens (Human) - [CCD94_HUMAN]	12.69	12	0.871163	7	15.373	2.4886	7	86.4235	1.20867	7	64.1933	0.988397	7	62.6711	1.00438	7	55.2203	0.714353	7	46.0781	0.81819	7	49.8045	117.187	12.69	6	195.338	12.69	6
P54922	357	39.4814	6.52197	[Protein ADP-ribosylarginine] hydrolase (EC 3.2.2.19) (ADP-ribosylarginine hydrolase) (ADP-ribose-L-arginine cleaving enzyme) - Homo sapiens (Human) - [ADPRH_HUMAN]	9.24	12	1.22073	7	9.56263	1.37334	7	56.7825	1.16199	7	62.3816	1.21244	7	85.5147	2.03174	7	75.1156	1.37039	7	53.6252	1.50518	7	51.7272	198.15	9.24	7	311.894	9.24	5
Q9BXR0	387	42.4643	7.2251	Queuine tRNA-ribosyltransferase (EC 2.4.2.29) (tRNA-guanine transglycosylase) (Guanine insertion enzyme) - Homo sapiens (Human) - [TGT_HUMAN]	7.49	12	0.688785	7	55.5231	1.08695	7	16.5794	1.05124	7	10.5797	0.678644	7	16.1451	0.788746	7	8.85305	0.767978	7	8.02053	0.745292	7	20.0957	252.844	7.49	6	203.784	7.49	6
O00429	736	81.8261	6.81494	Dynamin-1-like protein (EC 3.6.5.5) (Dynamin-like protein) (Dnm1p/Vps1p-like protein) (DVLP) (Dynamin family member proline-rich carboxyl-terminal domain less) (Dymple) (Dynamin-related protein 1) (Dynamin-like protein 4) (Dynamin-like protein IV) (HdynIV) - Homo sapiens (Human) - [DNM1L_HUMAN]	7.47	12	1.5007	7	18.7437	0.824902	7	9.66531	1.01843	7	22.2788	0.688874	7	21.7004	0.85547	7	13.3148	0.81339	7	8.57966	0.839533	7	10.1737	209.61	7.47	9	181.524	6.79	3
Q9NYL9	352	39.5703	5.18604	Tropomodulin-3 (Ubiquitous tropomodulin) (U-Tmod) - Homo sapiens (Human) - [TMOD3_HUMAN]	5.97	12	0.989888	7	2.79711	1.24612	7	10.472	1.02455	7	16.5288	0.976072	7	16.6824	1.10644	7	15.344	0.557525	7	5.90173	0.970599	7	17.9712	97.0173	5.97	6	187.904	5.97	6
O00567	594	66.0087	9.18799	Nucleolar protein Nop56 (Nucleolar protein 5A) - Homo sapiens (Human) - [NOP56_HUMAN]	5.72	12	1.15384	7	22.5769	0.533477	7	39.5887	0.82074	7	27.2125	1.82098	7	25.5228	1.1682	7	31.2909	0.823499	7	54.6602	1.63489	7	20.7816	181.424	4.71	6	220.465	5.72	6
Q9Y5A7	615	70.4941	5.96045	NEDD8 ultimate buster 1 (Negative regulator of ubiquitin-like proteins 1) (Renal carcinoma antigen NY-REN-18) - Homo sapiens (Human) - [NUB1_HUMAN]	5.53	12	1.04551	7	17.1691	0.904588	7	27.4009	0.889843	7	12.1213	0.806492	7	28.1232	1.18556	7	40.2476	1.02691	7	35.7896	1.07717	7	39.9205	173.551	5.53	7	144.83	5.53	5
Q9Y3L3	701	75.6658	6.771	SH3 domain-binding protein 1 (3BP-1) - Homo sapiens (Human) - [3BP1_HUMAN]	4.85	12	0.944567	7	26.3105	1.55489	7	29.1852	1.05437	7	25.2925	1.26083	7	41.9506	2.72879	7	35.7261	1.79216	7	31.1259	2.30247	7	41.4436	239.118	4.85	7	178.576	4.85	5
P31751	481	55.7331	6.3667	RAC-beta serine/threonine-protein kinase (EC 2.7.11.1) (RAC-PK-beta) (Protein kinase Akt-2) (Protein kinase B, beta) (PKB beta) - Homo sapiens (Human) - [AKT2_HUMAN]	4.37	12	1.12435	7	7.16915	1.08374	7	18.8077	1.24907	7	10.1667	1.78188	7	41.4151	0.924918	7	11.5166	0.975267	7	16.4865	0.986538	7	2.75406	139.544	4.37	7	122.344	4.37	5
O95466	1100	121.751	5.71924	Formin-like protein 1 (Leukocyte formin) (CLL-associated antigen KW-13) - Homo sapiens (Human) - [FMNL_HUMAN]	4.36	12	1.15963	7	55.6055	0.917682	7	47.5978	0.778864	7	37.7762	0.67461	7	22.3061	1.55043	7	69.7471	1.1764	7	58.3539	1.22959	7	54.517	147.164	4.36	6	177.667	3.55	6
Q99873	361	41.4586	5.50342	Protein arginine N-methyltransferase 1 (EC 2.1.1.-) (Interferon receptor 1-bound protein 4) - Homo sapiens (Human) - [ANM1_HUMAN]	3.32	12	1.10182	7	5.7963	1.26922	7	11.1862	1.68819	7	16.2437	0.99828	7	8.17946	1.16587	7	6.24951	1.28482	7	6.26141	0.769482	7	3.69518	259.731	3.32	7	124.871	3.32	5
Q13045	1269	144.66	6.04932	Protein flightless-1 homolog - Homo sapiens (Human) - [FLII_HUMAN]	3.15	12	0.76942	7	36.665	1.03101	7	19.6307	1.09903	7	27.5914	0.94573	7	10.5432	0.864788	7	13.2709	1.16037	7	22.3092	0.997669	7	15.148	154.66	3.15	7	183.138	2.21	5
Q6IN85	833	95.308	4.94482	SMEK homolog 1 - Homo sapiens (Human) - [SMEK1_HUMAN]	3.12	12	1.00467	7	15.8002	1.00475	7	16.5349	0.88236	7	10.6286	0.804183	7	14.487	1.01661	7	35.8974	0.756368	7	42.5511	0.990912	7	39.7505	158.59	3.12	7	121.752	3.12	5
Q96IY4	423	48.3814	7.7085	Carboxypeptidase B2 precursor (EC 3.4.17.20) (Carboxypeptidase U) (CPU) (Thrombin-activable fibrinolysis inhibitor) (TAFI) (Plasma carboxypeptidase B) (pCPB) - Homo sapiens (Human) - [CBPB2_HUMAN]	2.84	12	1.30352	7	8.98451	0.720253	7	2.33822	1.12612	7	7.64957	1.15142	7	18.6884	1.25135	7	15.6911	1.11645	7	9.75368	1.96893	7	23.1546	164.529	2.84	7	149.778	2.84	5
P53992	1094	118.239	7.06396	Protein transport protein Sec24C (SEC24-related protein C) - Homo sapiens (Human) - [SC24C_HUMAN]	2.74	12	1.03105	7	13.1946	0.956279	7	29.1879	1.05939	7	12.5443	1.48975	7	32.7869	0.809824	7	17.1597	1.69183	7	21.7683	1.26694	7	21.5391	185.774	2.74	7	185.885	2.74	5
O00203	1094	121.274	5.97314	AP-3 complex subunit beta-1 (Adapter-related protein complex 3 beta-1 subunit) (Beta3A-adaptin) (Adaptor protein complex AP-3 beta-1 subunit) (Clathrin assembly protein complex 3 beta-1 large chain) - Homo sapiens (Human) - [AP3B1_HUMAN]	2.74	12	0.688251	7	27.8141	1.24915	7	48.504	0.837009	7	37.5217	1.06698	7	41.7438	0.843919	7	23.2496	0.957114	7	41.5129	0.961652	7	38.768	170.693	2.74	6	200.503	2.74	6
P52789	917	102.313	6.04932	Hexokinase-2 (EC 2.7.1.1) (Hexokinase type II) (HK II) (Muscle form hexokinase) - Homo sapiens (Human) - [HXK2_HUMAN]	2.73	12	1.05286	7	19.9111	1.04309	7	25.7578	0.401079	7	11.3073	1.19525	7	24.3019	0.529746	7	26.7186	0.994028	7	18.6444	0.480358	7	29.1313	245.298	2.73	7	166.79	1.2	5
P11498	1178	129.551	6.84424	Pyruvate carboxylase, mitochondrial precursor (EC 6.4.1.1) (Pyruvic carboxylase) (PCB) - Homo sapiens (Human) - [PYC_HUMAN]	2.46	12	1.21385	7	3.45238	0.389973	7	10.1447	1.28356	7	19.5734	0.60158	7	5.95702	0.467064	7	11.1169	0.398617	7	6.156	0.477184	7	17.8987	113.804	2.46	7	104.341	1.78	5
P22059	807	89.3646	7.29834	Oxysterol-binding protein 1 - Homo sapiens (Human) - [OSBP1_HUMAN]	2.23	12	1.33209	7	4.07289	0.953937	7	3.33317	0.886132	7	5.08984	0.837087	7	6.46866	0.891833	7	13.9015	1.97082	7	9.77274	1.16714	7	7.15916	97.8864	2.23	7	113.7	2.23	5
O95352	703	77.9093	6.23975	Autophagy-related protein 7 (APG7-like) (Ubiquitin-activating enzyme E1-like protein) (hAGP7) - Homo sapiens (Human) - [ATG7_HUMAN]	1.85	12	1.63082	7	15.5084	3.09254	7	39.3322	2.45078	7	35.796	2.19113	7	41.7346	2.75405	7	40.7015	2.71857	7	59.7577	2.80947	7	46.1821	116.563	1.85	7	127.854	1.85	5
P05997	1496	144.631	6.75635	Collagen alpha-2(V) chain precursor - Homo sapiens (Human) - [CO5A2_HUMAN]	1.27	12	1.01713	7	25.2543	3.24438	7	19.4976	2.10111	7	21.4705	6.73027	7	22.9348	1.72083	7	22.9784	5.71677	7	17.6413	0.875432	7	14.7193	181.571	1.27	7	175.624	0.74	5
Q9BU89	302	32.8835	4.83057	Deoxyhypusine hydroxylase (EC 1.14.99.29) (Deoxyhypusine monooxygenase) (hDOHH) (HEAT-like repeat-containing protein 1) - Homo sapiens (Human) - [DOHH_HUMAN]	9.6	12	0.673636	6	19.556	0.670114	6	14.6377	0.901135	6	7.46278	0.591846	6	23.4509	0.594398	6	6.15532	0.837006	6	18.4821	0.649879	6	15.8342	227.865	9.6	6	211.023	9.6	6
O75347	108	12.8467	5.2876	Tubulin-specific chaperone A (Tubulin-folding cofactor A) (CFA) (TCP1-chaperonin cofactor A) - Homo sapiens (Human) - [TBCA_HUMAN]	9.26	12	0.741498	6	34.5757	2.01016	6	34.1199	1.89753	6	18.2506	2.50485	6	27.6737	1.35056	6	23.7321	1.05682	6	18.9513	1.30357	6	19.4132	264.912	9.26	6	187.115	9.26	6
P26440	423	46.2896	8.19189	Isovaleryl-CoA dehydrogenase, mitochondrial precursor (EC 1.3.99.10) (IVD) - Homo sapiens (Human) - [IVD_HUMAN]	8.98	12	0.802674	6	5.5932	1.3435	6	7.51208	1.84082	6	4.56146	1.41461	6	5.83029	0.762028	6	6.53198	1.37348	6	3.28196	0.977615	6	9.87445	157.696	8.98	6	205.697	8.98	6
Q10713	525	58.2156	6.91748	Mitochondrial-processing peptidase alpha subunit, mitochondrial precursor (EC 3.4.24.64) (Alpha-MPP) (P-55) - Homo sapiens (Human) - [MPPA_HUMAN]	8.95	12	0.916743	6	26.915	0.841742	6	37.1892	0.953104	6	42.3439	0.916666	6	16.1126	0.949859	6	19.5451	0.864154	6	22.3031	0.95608	6	34.1788	234.036	8.95	6	190.437	8.95	6
O95571	254	27.8551	6.82959	ETHE1 protein, mitochondrial precursor (EC 3.-.-.-) (Ethylmalonic encephalopathy protein 1) (Hepatoma subtracted clone one protein) - Homo sapiens (Human) - [ETHE1_HUMAN]	6.69	12	1.07376	6	8.01949	1.74582	6	9.06998	2.01653	6	25.2986	1.13463	6	3.65696	1.37297	6	10.9199	1.35707	6	6.51311	2.0042	6	16.0379	182.979	6.69	6	282.771	6.69	6
Q9BTT0	268	30.6738	3.85303	Acidic leucine-rich nuclear phosphoprotein 32 family member E (LANP-like protein) (LANP-L) - Homo sapiens (Human) - [AN32E_HUMAN]	6.34	12	0.972421	6	26.1538	1.55974	6	40.3037	1.76742	6	43.3951	1.39224	6	19.869	2.00974	6	16.0578	1.43225	6	22.8426	1.00596	6	2.53367	249.964	6.34	6	313.051	6.34	6
Q16774	197	21.7122	6.55127	Guanylate kinase (EC 2.7.4.8) (GMP kinase) - Homo sapiens (Human) - [KGUA_HUMAN]	6.09	12	0.856097	6	10.7124	1.58387	6	2.9044	1.37892	6	4.92537	0.884825	6	4.75941	1.00552	6	4.67681	0.959181	6	8.45189	1.01296	6	5.74831	207.065	6.09	6	251.181	6.09	6
P50148	353	41.441	5.8208	Guanine nucleotide-binding protein G(q) subunit alpha (Guanine nucleotide-binding protein alpha-q) - Homo sapiens (Human) - [GNAQ_HUMAN]	5.38	12	0.843617	6	5.05911	0.299877	6	16.4105	0.297207	6	27.9767	1.32787	6	20.0283	0.547275	6	20.0887	0.610235	6	34.1002	0.75008	6	25.2301	97.1334	5.38	10	76.9812	1.98	2
Q96KN1	310	34.4531	5.5415	Protein FAM84B (Protein NSE2) (Breast cancer membrane protein 101) - Homo sapiens (Human) - [FA84B_HUMAN]	4.84	12	1.02534	6	20.5559	0.516526	6	72.2885	0.583781	6	72.891	0.76553	6	57.4703	0.573581	6	49.9039	0.646289	6	47.6382	1.62932	6	44.7224	279.193	4.84	6	266.566	4.84	6
Q06203	517	57.3624	6.75635	Amidophosphoribosyltransferase precursor (EC 2.4.2.14) (Glutamine phosphoribosylpyrophosphate amidotransferase) (ATASE) (GPAT) - Homo sapiens (Human) - [PUR1_HUMAN]	4.26	12	0.909913	6	5.60579	0.850247	6	2.73887	1.5532	6	11.2775	1.15025	6	4.25636	0.780342	6	3.24503	1.03244	6	5.06432	0.703171	6	4.97148	168.954	4.26	6	116.515	4.26	6
Q96RF0	628	68.8372	5.68115	Sorting nexin-18 (Sorting nexin-associated Golgi protein 1) - Homo sapiens (Human) - [SNX18_HUMAN]	3.98	12	0.647894	6	31.1325	0.571855	6	24.6865	0.45187	6	6.54264	0.658008	6	21.4751	1.20825	6	14.283	0.755501	6	23.3713	0.945323	6	6.40629	217.232	3.98	6	199.745	3.98	6
P51659	736	79.6363	8.83643	Peroxisomal multifunctional enzyme type 2 (MFE-2) (D-bifunctional protein) (DBP) (17-beta-hydroxysteroid dehydrogenase 4) (17-beta-HSD 4) (D-3-hydroxyacyl-CoA dehydratase) (EC 4.2.1.107) (3-alpha,7-alpha,12-alpha-trihydroxy-5-beta-cholest-24-enoyl-CoA hydratase) (3-hydroxyacyl-CoA dehydrogenase) (EC 1.1.1.35) - Homo sapiens (Human) - [DHB4_HUMAN]	3.4	12	0.808754	6	9.08505	0.966148	6	10.1802	0.957807	6	5.59101	3.15759	6	20.9766	0.519497	6	5.7544	0.776922	6	6.33188	0.556353	6	23.3883	150.664	3.4	6	205.689	3.4	6
Q96JY6	352	37.4357	8.71924	PDZ and LIM domain protein 2 (PDZ-LIM protein mystique) (PDZ-LIM protein) - Homo sapiens (Human) - [PDLI2_HUMAN]	3.13	12	1.24516	6	8.91777	1.33602	6	5.52613	0.857035	6	12.4761	0.6311	6	17.0248	0.935562	6	12.206	0.876326	6	5.75776	0.76586	6	10.4615	150.402	3.13	6	194.552	3.13	6
Q8WWY3	499	55.4214	5.78271	U4/U6 small nuclear ribonucleoprotein Prp31 (Pre-mRNA-processing factor 31) (U4/U6 snRNP 61 kDa protein) (hPrp31) (Protein 61K) (Serologically defined breast cancer antigen NY-BR-99) - Homo sapiens (Human) - [PRP31_HUMAN]	3.01	12	0.71346	6	7.03778	0.776527	6	10.1303	0.983357	6	5.07977	0.791693	6	8.14593	0.829879	6	8.01156	0.773179	6	10.235	1.11367	6	9.98749	222.298	3.01	6	269.058	3.01	6
O00712	420	47.412	8.86572	Nuclear factor 1 B-type (Nuclear factor 1/B) (NF1-B) (NFI-B) (NF-I/B) (CCAAT-box-binding transcription factor) (CTF) (TGGCA-binding protein) - Homo sapiens (Human) - [NFIB_HUMAN]	2.62	12	0.770683	6	3.64149	0.540236	6	9.21735	0.80399	6	8.41343	0.702781	6	7.18972	0.560064	6	10.9205	0.697499	6	3.72559	0.901721	6	6.31666	135.775	2.62	6	150.51	2.62	6
Q14160	1630	174.824	5.07178	Protein LAP4 (Protein scribble homolog) (hScrib) - Homo sapiens (Human) - [LAP4_HUMAN]	2.58	12	0.920127	6	5.7196	1.09724	6	3.58941	1.2218	6	6.444	1.15014	6	11.0239	0.780937	6	16.0213	0.709854	6	24.2033	0.739813	6	19.0532	107.225	2.58	6	134.639	2.58	6
P50995	505	54.3551	7.6499	Annexin A11 (Annexin XI) (Calcyclin-associated annexin 50) (CAP-50) (56 kDa autoantigen) - Homo sapiens (Human) - [ANX11_HUMAN]	2.57	12	0.357187	6	15.1227	0.301638	6	12.0094	0.500064	6	5.73326	0.710348	6	4.0656	0.236191	6	23.3187	0.230336	6	23.1335	0.324954	6	10.6667	149.774	2.57	6	192.419	2.57	6
O14744	637	72.6376	6.29053	Protein arginine N-methyltransferase 5 (EC 2.1.1.125) (EC 2.1.1.-) (Shk1 kinase-binding protein 1 homolog) (SKB1Hs) (Jak-binding protein 1) (72 kDa ICln-binding protein) - Homo sapiens (Human) - [ANM5_HUMAN]	2.35	12	0.791062	6	5.88506	1.10017	6	21.6931	1.61852	6	37.862	0.898309	6	17.7045	1.16114	6	23.7325	0.975902	6	26.6089	1.24434	6	18.6822	173.617	2.35	6	169.377	2.35	6
Q16186	407	42.1268	5.07178	Adhesion-regulating molecule 1 precursor (110 kDa cell membrane glycoprotein) (Gp110) - Homo sapiens (Human) - [ADRM1_HUMAN]	2.21	12	1.10641	6	1.32863	2.83209	6	10.0542	1.20605	6	22.4488	2.08481	6	7.43755	2.49556	6	6.24988	2.69267	6	8.39738	2.2835	6	6.69636	188.94	2.21	6	171.96	2.21	6
P53621	1224	138.244	7.66455	Coatomer subunit alpha (Alpha-coat protein) (Alpha-COP) (HEPCOP) (HEP-COP) [Contains: Xenin (Xenopsin-related peptide); Proxenin] - Homo sapiens (Human) - [COPA_HUMAN]	2.21	12	1.04283	6	16.6918	0.972999	6	88.8046	1.1617	6	93.3956	1.17529	6	94.5753	0.832565	6	82.052	2.31326	6	85.8032	1.77865	6	108.334	194.421	2.21	6	178.499	2.21	6
P51178	756	85.709	6.62451	1-phosphatidylinositol-4,5-bisphosphate phosphodiesterase delta 1 (EC 3.1.4.11) (Phosphoinositide phospholipase C) (PLC-delta-1) (Phospholipase C-delta-1) (PLC-III) - Homo sapiens (Human) - [PLCD1_HUMAN]	1.98	12	1.22259	6	9.42501	0.713577	6	19.2292	0.723864	6	13.0656	0.756754	6	10.2674	0.797514	6	17.8076	1.01713	6	18.0654	1.062	6	11.6958	282.125	1.98	6	226.343	1.98	6
O15020	2390	271.127	6.11279	Spectrin beta chain, brain 2 (Spectrin, non-erythroid beta chain 2) (Beta-III spectrin) - Homo sapiens (Human) - [SPTN2_HUMAN]	1.88	12	0.959835	6	15.3491	1.7635	6	58.1931	1.65423	6	57.6515	1.35499	6	51.0383	1.13804	6	43.2905	2.10958	6	61.7755	1.18781	6	38.83	220.664	1.88	6	245.215	1.88	6
Q13492	652	70.71	7.89893	Phosphatidylinositol-binding clathrin assembly protein (Clathrin assembly lymphoid myeloid leukemia protein) - Homo sapiens (Human) - [PICAL_HUMAN]	1.53	12	1.149	6	12.7264	2.04213	6	26.8715	1.54502	6	11.8747	2.14526	6	23.5011	2.4742	6	25.9441	2.0802	6	14.5648	2.40512	6	24.751	233.774	1.53	6	180.535	1.53	6
Q13541	118	12.5721	5.47803	Eukaryotic translation initiation factor 4E-binding protein 1 (4E-BP1) (eIF4E-binding protein 1) (Phosphorylated heat- and acid-stable protein regulated by insulin 1) (PHAS-I) - Homo sapiens (Human) - [4EBP1_HUMAN]	48.31	12	1.14718	5	15.041	0.670645	5	30.444	1.28686	5	47.1296	0.624093	4	55.004	0.767176	5	45.1576	0.915914	5	30.0499	0.731659	5	25.8065	159.034	48.31	7	193.152	48.31	5
P30047	84	9.69189	6.53662	GTP cyclohydrolase 1 feedback regulatory protein (GTP cyclohydrolase I feedback regulatory protein) (GFRP) (p35) - Homo sapiens (Human) - [GFRP_HUMAN]	29.76	12	0.877314	5	30.7736	1.60353	5	15.2634	1.33169	5	6.58137	1.85633	5	21.881	0.55652	5	14.698	1.08139	5	18.1322	1.01604	5	21.5845	127.693	29.76	7	163.596	29.76	5
Q9Y3I0	505	55.1749	7.2251	UPF0027 protein C22orf28 - Homo sapiens (Human) - [CV028_HUMAN]	6.14	12	1.19963	5	7.47942	1.31354	5	13.8745	1.84799	5	7.38441	1.48979	5	9.33854	1.33021	5	21.4784	1.65717	5	18.8205	1.39916	5	25.4975	195.624	6.14	7	153.746	6.14	5
Q9UN36	371	40.7722	5.21143	Protein NDRG2 (Protein Syld709613) - Homo sapiens (Human) - [NDRG2_HUMAN]	5.66	12	1.03805	5	7.91171	1.15985	5	9.42556	1.17348	5	44.5267	2.11407	5	24.3327	4.5954	5	24.2809	1.49931	5	14.741	1.68536	5	3.77654	192.909	5.66	6	253.119	5.66	6
Q96CN9	775	87.7573	5.45264	GRIP and coiled-coil domain-containing protein 1 (Golgi coiled coil protein 1) - Homo sapiens (Human) - [GCC1_HUMAN]	4.26	12	0.622216	5	11.5514	1.46277	5	12.6479	0.830493	5	10.7589	0.706126	5	10.6762	0.40827	5	5.38688	0.554124	5	8.46376	0.434062	5	19.8223	95.8409	3.61	6	132.87	2.19	6
Q15042	981	110.454	5.5542	Rab3 GTPase-activating protein catalytic subunit (RAB3 GTPase-activating protein 130 kDa subunit) (Rab3-GAP p130) (Rab3-GAP) - Homo sapiens (Human) - [RB3GP_HUMAN]	3.36	12	0.832011	3	4.07011	0.886555	3	28.3751	1.10432	3	17.3533	0.790552	3	22.762	0.919528	3	1.16494	1.07825	3	7.75567	0.94291	3	7.75186	37.543	2.85	2	217.014	3.36	10
P49137	400	45.5385	8.67529	MAP kinase-activated protein kinase 2 (EC 2.7.11.1) (MAPK-activated protein kinase 2) (MAPKAP kinase 2) (MAPKAPK-2) (MK2) - Homo sapiens (Human) - [MAPK2_HUMAN]	4.75	12	1.18158	2	5.91859	1.4063	2	10.334	3.85773	2	18.0216	0.584961	2	4.16372	1.07117	2	7.53379	1.53465	2	4.50516	1.32901	2	17.7274	144.562	4.75	9	106.268	4.75	3
Q86WA6	291	32.522	9.14404	Valacyclovir hydrolase precursor (EC 3.1.-.-) (VACVase) (Biphenyl hydrolase-like protein) (Biphenyl hydrolase-related protein) (Bph-rp) (Breast epithelial mucin-associated antigen) (MCNAA) - Homo sapiens (Human) - [BPHL_HUMAN]	2.41	11	0.889917	11	3.2622	0.700423	11	8.91456	0.766226	11	8.15806	0.835297	11	7.90771	0.42225	11	16.1221	0.198985	11	19.4197	0.687936	11	11.8119	122.763	2.41	11
Q96T51	708	79.7673	5.74463	RUN and FYVE domain-containing protein 1 (FYVE-finger protein EIP1) (Zinc finger FYVE domain-containing protein 12) (La-binding protein 1) (Rab4-interacting protein) - Homo sapiens (Human) - [RUFY1_HUMAN]	1.98	11	1.04567	11	12.9887	0.971814	11	33.9405	0.717263	11	34.8026	0.695299	11	31.5592	0.676804	11	29.7667	0.770336	11	32.3456	0.855602	11	33.7292	93.1383	1.98	10	78.915	1.13	1
P61769	119	13.7059	6.52197	Beta-2-microglobulin precursor [Contains: Beta-2-microglobulin variant pI 5.3] - Homo sapiens (Human) - [B2MG_HUMAN]	13.45	11	0.939549	10	15.599	2.04549	10	23.0324	1.12786	10	13.5025	1.42521	10	9.52787	2.32204	10	21.1408	1.1176	10	8.75297	1.94004	10	24.5491	77.1416	13.45	10	58.386	5.04	1
Q15257	358	40.6414	5.93506	Serine/threonine-protein phosphatase 2A regulatory subunit B' (PP2A, subunit B', PR53 isoform) (Phosphotyrosyl phosphatase activator) (PTPA) - Homo sapiens (Human) - [PTPA_HUMAN]	2.79	11	0.933426	9	10.253	1.93467	9	10.9571	1.40671	9	10.4428	1.25363	9	13.2339	1.06052	9	13.6914	1.59856	9	11.8783	1.16782	9	7.72871	270.08	2.79	9	131.296	2.79	2
P30566	484	54.854	7.10791	Adenylosuccinate lyase (EC 4.3.2.2) (Adenylosuccinase) (ASL) (ASASE) - Homo sapiens (Human) - [PUR8_HUMAN]	1.65	11	1.15405	9	10.5025	0.700606	9	4.36321	0.822589	9	15.0584	0.447412	9	13.921	1.1597	9	11.6564	1.30955	9	18.1186	0.657052	9	8.21842	85.4537	1.65	7	94.3543	1.65	4
O76038	276	32.0191	5.41455	Secretagogin - Homo sapiens (Human) - [SEGN_HUMAN]	13.04	11	0.433114	8	16.9146	0.24829	8	25.3138	2.2742	8	36.7233	0.197521	8	45.8945	0.206028	8	44.5408	0.336776	8	26.966	4.95367	8	37.2801	154.565	13.04	10	84.7064	5.07	1
P60228	445	52.1874	6.03662	Eukaryotic translation initiation factor 3 subunit 6 (eIF-3 p48) (eIF3e) (Viral integration site protein INT-6 homolog) - Homo sapiens (Human) - [IF36_HUMAN]	6.29	11	1.35493	8	8.89234	1.18285	8	10.494	1.29707	8	15.8669	1.20014	8	31.3797	1.42089	8	16.4132	1.6081	8	13.3352	1.3898	8	16.0161	84.7108	6.29	7	105.452	4.27	4
O75718	401	46.5319	5.73193	Cartilage-associated protein precursor - Homo sapiens (Human) - [CRTAP_HUMAN]	3.74	11	0.752019	8	7.72798	0.856804	8	13.6988	0.605828	8	10.4299	0.633569	8	6.62222	1.29375	8	11.6944	1.28508	8	9.71818	0.736801	8	8.13519	146.384	2	8	126.763	3.74	3
Q13098	471	53.338	6.7417	COP9 signalosome complex subunit 1 (Signalosome subunit 1) (SGN1) (JAB1-containing signalosome subunit 1) (G protein pathway suppressor 1) (Protein GPS1) (Protein MFH) - Homo sapiens (Human) - [CSN1_HUMAN]	3.61	11	1.12303	8	10.3831	0.845268	8	10.5436	1.27489	8	3.99863	0.811583	8	9.75851	0.921185	8	18.887	1.11944	8	9.13404	0.948376	8	16.5344	126.349	3.61	8	74.9956	2.34	3
Q8N8S7	591	66.4699	6.93213	Protein enabled homolog - Homo sapiens (Human) - [ENAH_HUMAN]	2.54	11	1.16479	8	9.40588	0.804445	8	1.65362	0.499525	8	14.3416	0.560943	8	14.438	0.623212	8	12.1264	0.866039	8	3.34137	0.770606	8	6.81529	31.1349	2.54	2	165.063	2.54	9
Q9NZN4	543	61.1227	6.45557	EH domain-containing protein 2 - Homo sapiens (Human) - [EHD2_HUMAN]	13.63	11	0.596796	7	22.9681	0.672087	7	44.1269	0.768419	7	27.8654	1.71095	7	63.4198	1.34099	7	45.9242	1.75754	7	47.3818	2.04244	7	85.6862	176.842	7	5	275.109	13.63	6
Q96EI5	215	24.6319	5.19873	Transcription elongation factor A protein-like 4 (TCEA-like protein 4) (Transcription elongation factor S-II protein-like 4) - Homo sapiens (Human) - [TCAL4_HUMAN]	10.7	11	0.660034	7	20.2928	1.27562	7	18.8738	1.6419	7	22.3052	0.558294	7	14.8792	0.471532	7	26.0007	0.455255	7	32.5687	0.392937	7	31.5005	176.056	10.7	7	126.575	6.98	4
O94776	668	74.9757	9.65674	Metastasis-associated protein MTA2 (Metastasis-associated 1-like 1) (MTA1-L1 protein) (p53 target protein in deacetylase complex) - Homo sapiens (Human) - [MTA2_HUMAN]	7.93	11	1.17349	7	16.4176	0.926358	7	35.8475	0.965507	7	70.0439	0.83242	7	23.5331	1.24851	7	69.9772	0.927398	7	61.2417	0.904297	7	78.9101	107.612	7.93	6	140.671	7.93	5
Q9NVA2	429	49.3672	6.81494	Septin-11 - Homo sapiens (Human) - [SEP11_HUMAN]	7.69	11	0.88366	7	9.32778	0.894708	7	16.3287	0.633695	7	24.314	1.40967	7	16.9097	1.10534	7	31.3646	1.00871	7	32.6994	1.70802	7	17.9492	136.488	7.69	7	112.42	6.06	4
P04062	536	59.6782	7.60596	Glucosylceramidase precursor (EC 3.2.1.45) (Beta-glucocerebrosidase) (Acid beta-glucosidase) (D-glucosyl-N-acylsphingosine glucohydrolase) (Alglucerase) (Imiglucerase) - Homo sapiens (Human) - [GLCM_HUMAN]	6.53	11	1.1575	7	22.36	1.57285	7	57.5582	2.67946	7	39.7676	2.02873	7	60.1682	1.67663	7	23.4623	1.64428	7	17.2321	1.59929	7	41.1559	192.869	4.1	4	236.425	6.53	7
Q14974	876	97.108	4.77979	Importin beta-1 subunit (Karyopherin beta-1 subunit) (Nuclear factor P97) (Importin 90) - Homo sapiens (Human) - [IMB1_HUMAN]	3.77	11	0.76484	7	48.429	0.781138	7	11.3579	1.19415	7	11.734	0.681634	7	11.7565	1.0078	7	6.96698	1.06954	7	6.05218	0.801594	7	14.2833	117.523	3.77	7	179.237	1.71	4
Q9H9E3	785	89.0384	5.18604	Conserved oligomeric Golgi complex component 4 - Homo sapiens (Human) - [COG4_HUMAN]	2.93	11	0.959075	7	7.8992	0.693788	7	16.2171	0.701723	7	5.73946	0.648429	7	5.44153	0.417772	7	3.66593	1.23715	7	6.72538	0.616841	7	8.44126	125.457	2.93	6	158.44	2.93	5
O00273	331	36.4995	4.79248	DNA fragmentation factor subunit alpha (DNA fragmentation factor 45 kDa subunit) (DFF-45) (Inhibitor of CAD) (ICAD) - Homo sapiens (Human) - [DFFA_HUMAN]	2.72	11	0.989564	7	2.50352	0.725573	7	6.84215	0.951469	7	8.35926	0.549782	7	10.1087	0.875037	7	9.1385	0.634105	7	13.9223	0.595463	7	15.3058	150.36	2.72	7	134.42	2.72	4
P10645	457	50.6997	4.58936	Chromogranin A precursor (CgA) (Pituitary secretory protein I) (SP-I) [Contains: Vasostatin-1 (Vasostatin I); Vasostatin-2 (Vasostatin II); EA-92; ES-43; Pancreastatin; SS-18; WA-8; WE-14; LF-19; AL-11; GV-19; GR-44; ER-37] - Homo sapiens (Human) - [CMGA_HUMAN]	1.97	11	0.240028	7	83.7292	0.124025	7	54.2066	5.72483	7	26.776	0.327712	7	5.24418	0.221089	6	55.8675	0.173255	6	60.9484	0.200915	7	103.188	76.6148	1.97	7	80.3614	1.97	4
Q15185	160	18.6854	4.53857	Prostaglandin E synthase 3 (EC 5.3.99.3) (Cytosolic prostaglandin E2 synthase) (cPGES) (Telomerase-binding protein p23) (Hsp90 co-chaperone) (Progesterone receptor complex p23) - Homo sapiens (Human) - [TEBP_HUMAN]	23.75	11	0.930551	6	23.3253	1.82972	6	54.2714	1.36952	6	50.5635	1.23755	6	44.8423	0.895416	6	75.7611	1.12174	6	29.4975	0.784184	6	56.2881	144.606	18.75	5	177.367	23.75	6
P62318	126	13.9073	10.3159	Small nuclear ribonucleoprotein Sm D3 (snRNP core protein D3) (Sm-D3) - Homo sapiens (Human) - [SMD3_HUMAN]	23.02	11	0.923277	6	37.1136	1.07443	7	43.9956	1.04078	7	31.8133	1.39982	7	42.3584	1.12739	7	25.82	1.17031	7	24.4005	1.26099	7	54.1392	89.8796	23.02	5	189.224	23.02	6
Q9H4M9	534	60.5887	6.82959	EH domain-containing protein 1 (Testilin) (hPAST1) - Homo sapiens (Human) - [EHD1_HUMAN]	10.49	11	0.797829	6	50.2435	1.30428	6	27.3793	0.888736	6	50.9246	1.37863	6	17.9108	1.26001	6	33.0043	1.39702	6	20.7433	1.31069	6	21.135	98.8745	10.49	6	171.143	10.49	5
Q13011	328	35.7934	8.00146	Delta(3,5)-Delta(2,4)-dienoyl-CoA isomerase, mitochondrial precursor (EC 5.3.3.-) - Homo sapiens (Human) - [ECH1_HUMAN]	10.06	11	1.08508	6	11.0869	1.67477	6	15.6047	1.39093	6	27.6838	1.41784	6	5.09193	0.612506	6	29.7517	1.05569	6	18.8397	1.46433	6	11.597	60.6342	10.06	6	211.998	5.79	5
Q8NHV1	300	34.4867	6.45557	GTPase IMAP family member 7 (Immunity-associated nucleotide 7 protein) - Homo sapiens (Human) - [GIMA7_HUMAN]	9.67	11	1.55277	6	16.5756	1.20117	6	27.9143	0.856164	6	20.4334	0.786959	6	20.073	2.46771	6	56.3262	1.16687	6	27.6928	1.63415	6	36.4867	179.832	9.67	6	212.194	9.67	5
P63098	170	19.2876	4.80518	Calcineurin subunit B isoform 1 (Protein phosphatase 2B regulatory subunit 1) (Protein phosphatase 3 regulatory subunit B alpha isoform 1) - Homo sapiens (Human) - [CANB1_HUMAN]	9.41	11	1.21089	6	6.05756	0.692352	6	5.24099	0.414546	6	8.94172	0.573127	6	5.67466	0.857441	6	7.53805	0.507321	6	4.41892	0.701457	6	3.90317	125.398	9.41	6	157.114	5.88	5
Q86U28	154	16.4662	5.24951	Iron-sulfur cluster assembly 2 homolog, mitochondrial precursor (HESB-like domain-containing protein 1) - Homo sapiens (Human) - [ISCA2_HUMAN]	7.79	11	0.75621	6	43.6915	1.43807	6	49.4172	1.07369	6	53.9437	0.7936	6	47.35	0.936868	6	44.1546	0.698143	6	35.4813	0.785772	6	42.7945	107.776	7.79	6	159.769	7.79	5
Q14498	530	59.3427	10.0962	RNA-binding protein 39 (RNA-binding motif protein 39) (RNA-binding region-containing protein 2) (Hepatocellular carcinoma protein 1) (Splicing factor HCC1) - Homo sapiens (Human) - [RBM39_HUMAN]	6.42	11	0.950341	6	22.8707	0.862113	6	12.8915	0.863322	6	24.8059	1.07124	6	23.5032	0.93295	6	21.5611	0.859783	6	24.3747	1.05293	6	22.378	137.584	6.42	6	206.657	6.42	5
Q16762	297	33.4078	7.25439	Thiosulfate sulfurtransferase (EC 2.8.1.1) (Rhodanese) - Homo sapiens (Human) - [THTR_HUMAN]	6.4	11	1.06751	6	10.3939	1.32248	6	17.8923	1.41684	6	26.7007	1.39333	6	13.1635	1.19804	6	15.9069	0.967888	6	26.8726	1.16757	6	15.702	187.914	6.4	6	231.019	6.4	5
P51571	173	18.9866	6.15088	Translocon-associated protein subunit delta precursor (TRAP-delta) (Signal sequence receptor subunit delta) (SSR-delta) - Homo sapiens (Human) - [SSRD_HUMAN]	6.36	11	0.560959	6	10.1878	0.583541	6	2.93834	0.41914	6	17.2053	3.75467	6	13.7841	1.64699	6	13.2904	1.17698	6	8.96519	1.11218	6	11.3627	126.678	6.36	6	103.072	6.36	5
P53384	320	34.5664	5.32568	Nucleotide-binding protein 1 (NBP 1) - Homo sapiens (Human) - [NUBP1_HUMAN]	5.63	11	0.651396	6	19.2115	0.993148	6	9.45736	0.810501	6	14.0336	0.615179	6	13.4847	0.821456	6	16.8935	0.911008	6	31.6079	1.05077	6	47.653	229.203	5.63	6	268.283	5.63	5
O14791	398	43.9	6.15088	Apolipoprotein-L1 precursor (Apolipoprotein L-I) (Apolipoprotein L) (ApoL-I) (Apo-L) (ApoL) - Homo sapiens (Human) - [APOL1_HUMAN]	5.28	11	1.40358	6	19.7023	1.05543	6	15.7522	0.782705	6	17.2724	1.32599	6	28.7749	1.4338	6	21.0785	1.62955	6	30.0176	1.30654	6	23.6479	156.006	5.28	7	237.232	3.77	4
O43818	475	51.8085	7.85498	U3 small nucleolar RNA-interacting protein 2 (U3 small nucleolar ribonucleoprotein-associated 55 kDa protein) (U3 snoRNP-associated 55 kDa protein) (U3-55K) (RRP9 homolog) - Homo sapiens (Human) - [U3IP2_HUMAN]	4.42	11	1.23704	6	7.30811	0.853913	6	3.2667	0.988267	6	2.66207	1.12799	6	22.8701	0.811374	6	10.1568	0.814456	6	20.4579	0.964957	6	4.83156	125.3	4.42	6	115.413	4.42	5
O15355	546	59.2347	4.36084	Protein phosphatase 2C isoform gamma (EC 3.1.3.16) (PP2C-gamma) (Protein phosphatase magnesium-dependent 1 gamma) (Protein phosphatase 1C) - Homo sapiens (Human) - [PP2CG_HUMAN]	2.93	11	1.38612	6	8.03868	2.0806	6	2.47791	2.4573	6	6.53475	2.26063	6	9.4781	1.65037	6	8.20625	1.61882	6	1.32576	0.970914	6	13.6826	117.329	2.93	5	180.611	2.93	6
Q5JSH3	913	101.304	5.45264	WD repeat protein 44 (Rabphilin-11) - Homo sapiens (Human) - [WDR44_HUMAN]	2.85	11	0.736417	6	54.5446	0.651285	6	89.3886	0.658388	6	77.8906	0.836401	6	54.3228	0.933877	6	23.052	0.664876	6	15.4508	0.922677	6	2.62573	157.88	2.85	5	150.865	2.85	6
Q6GQQ9	843	92.468	6.7124	OTU domain-containing protein 7B (EC 3.-.-.-) (Zinc finger protein Cezanne) (Zinc finger A20 domain-containing protein 1) (Cellular zinc finger anti-NF-kappa B protein) - Homo sapiens (Human) - [OTU7B_HUMAN]	2.49	11	1.00141	6	9.2777	1.0227	6	27.2846	1.25174	6	32.196	0.741803	6	13.1468	0.70414	6	41.0217	0.794501	6	4.13498	1.03203	6	24.4601	72.2189	2.49	6	137.019	2.49	5
Q86VB7	1156	125.355	5.94775	Scavenger receptor cysteine-rich type 1 protein M130 precursor (CD163 antigen) (Hemoglobin scavenger receptor) [Contains: Soluble CD163 (sCD163)] - Homo sapiens (Human) - [C163A_HUMAN]	2.42	11	1.31432	6	9.14497	0.619153	6	9.91752	0.617866	6	6.8672	1.04136	6	16.708	2.46449	6	17.2953	2.02471	6	12.8927	4.23609	6	12.0469	171.631	2.42	6	123.623	2.42	5
Q9NQW7	623	69.8732	5.66846	Xaa-Pro aminopeptidase 1 (EC 3.4.11.9) (X-Pro aminopeptidase 1) (X-prolyl aminopeptidase 1, soluble) (Cytosolic aminopeptidase P) (Soluble aminopeptidase P) (sAmp) (Aminoacylproline aminopeptidase) - Homo sapiens (Human) - [XPP1_HUMAN]	2.25	11	1.25469	6	20.6375	1.25168	6	16.5437	0.816268	6	12.2906	1.51605	6	16.5887	1.49598	6	12.5053	1.88336	6	16.8939	1.142	6	9.07693	202.523	2.25	6	174.237	2.25	5
P52630	851	97.8546	5.49072	Signal transducer and activator of transcription 2 (p113) - Homo sapiens (Human) - [STAT2_HUMAN]	2.12	11	1.37381	6	11.0199	1.51638	6	22.9716	0.871054	6	25.9366	0.694273	6	11.7173	1.10244	6	25.4782	1.7246	6	7.89844	1.26686	6	26.8328	120.763	2.12	6	132.612	2.12	5
Q9NNW7	524	56.4237	7.48877	Thioredoxin reductase 2, mitochondrial precursor (EC 1.8.1.9) (TR3) (TR-beta) (Selenoprotein Z) (SelZ) - Homo sapiens (Human) - [TRXR2_HUMAN]	2.1	11	0.696835	6	1.27445	0.676297	6	1.67308	1.65187	6	5.29824	0.708041	6	3.26231	0.55743	6	4.46892	0.563428	6	7.7681	0.483646	6	5.45696	92.4938	2.1	5	144.954	2.1	6
P06756	1048	115.978	5.68115	Integrin alpha-V precursor (Vitronectin receptor subunit alpha) (CD51 antigen) [Contains: Integrin alpha-V heavy chain; Integrin alpha-V light chain] - Homo sapiens (Human) - [ITAV_HUMAN]	2	11	1.00321	6	18.084	0.511544	6	12.4805	0.430902	6	15.2901	1.49385	6	5.4926	0.764777	6	7.13068	0.893796	6	12.683	0.621298	6	7.53486	170.367	2	6	163.266	1.34	5
Q92896	1179	134.505	6.91748	Golgi apparatus protein 1 precursor (Golgi sialoglycoprotein MG-160) (E-selectin ligand 1) (ESL-1) (Cysteine-rich fibroblast growth factor receptor) (CFR-1) - Homo sapiens (Human) - [GSLG1_HUMAN]	1.87	11	1.11456	6	2.00898	0.812189	6	6.99234	0.641315	6	7.90106	1.48826	6	14.3165	0.867229	6	6.90405	0.772742	6	7.61278	0.698787	6	8.06712	156.167	1.87	6	214.316	1.87	5
Q05397	1052	119.157	6.62451	Focal adhesion kinase 1 (EC 2.7.10.2) (FADK 1) (pp125FAK) (Protein-tyrosine kinase 2) - Homo sapiens (Human) - [FAK1_HUMAN]	0.95	11	1.13604	6	5.63506	1.82797	6	14.4781	2.10523	6	9.81043	1.92928	6	13.0399	1.5401	6	18.1695	1.93288	6	16.5347	1.81548	6	10.768	153.339	0.95	5	148.345	0.95	6
Q14669	1992	220.296	8.48486	Thyroid receptor-interacting protein 12 (TRIP-12) - Homo sapiens (Human) - [TRIPC_HUMAN]	0.9	11	0.939561	6	32.062	0.778601	6	34.5319	0.820615	6	39.6288	0.919265	6	24.6217	0.847068	6	36.2754	0.901252	6	17.6888	0.809033	6	8.59845	154.279	0.9	6	170.262	0.6	5
P47755	286	32.9286	5.84619	F-actin capping protein subunit alpha-2 (CapZ alpha-2) - Homo sapiens (Human) - [CAZA2_HUMAN]	16.08	11	1.09391	5	15.6892	2.24875	5	51.9546	2.95665	5	46.3114	2.32411	5	68.2832	3.22055	5	67.6705	2.69731	5	34.5671	2.57567	5	51.4941	121.145	16.08	8	112.058	9.79	3
P28070	264	29.1855	5.97314	Proteasome subunit beta type 4 precursor (EC 3.4.25.1) (Proteasome beta chain) (Macropain beta chain) (Multicatalytic endopeptidase complex beta chain) (Proteasome chain 3) (HSN3) (HsBPROS26) - Homo sapiens (Human) - [PSB4_HUMAN]	15.15	11	0.885675	5	19.0116	2.01178	5	38.0382	1.75287	5	9.70502	1.44873	5	25.9467	1.80257	5	35.331	1.7032	5	39.988	2.0015	5	29.9012	198.759	7.58	5	328.795	15.15	6
Q16555	572	62.2546	6.37939	Dihydropyrimidinase-related protein 2 (DRP-2) (Collapsin response mediator protein 2) (CRMP-2) (N2A3) - Homo sapiens (Human) - [DPYL2_HUMAN]	12.59	11	1.0118	5	43.0279	0.770384	5	24.2652	0.905099	5	33.1497	0.781327	5	19.7926	1.24529	5	15.2726	1.11195	5	12.4214	1.36706	5	26.2328	117.318	7.34	5	127.13	12.59	6
P01871	454	49.5256	6.771	Ig mu chain C region - Homo sapiens (Human) - [MUC_HUMAN]	6.17	11	0.886018	5	14.9652	1.84699	5	23.7247	0.677544	5	23.1966	0.865917	5	15.6447	1.93273	5	24.976	1.59574	5	18.0607	2.01498	5	53.6763	93.2799	6.17	6	119.11	2.86	5
Q99829	537	59.0215	5.8335	Copine-1 (Copine I) - Homo sapiens (Human) - [CPNE1_HUMAN]	3.35	11	0.644775	5	30.87	1.61882	5	34.4941	1.68209	5	39.6182	1.18144	5	27.3545	1.36603	5	24.2979	1.35165	5	8.33507	1.39052	5	28.1461	84.4294	3.35	5	148.966	3.35	6
Q16853	763	84.5683	6.52197	Membrane copper amine oxidase (EC 1.4.3.6) (Semicarbazide-sensitive amine oxidase) (SSAO) (Vascular adhesion protein 1) (VAP-1) (HPAO) - Homo sapiens (Human) - [AOC3_HUMAN]	9.83	11	0.998587	4	44.2754	0.660943	4	13.5086	0.716501	4	35.6998	1.54077	4	50.1356	1.01592	4	8.71024	0.994491	4	12.7283	1.31917	4	13.2877	57.5918	7.47	5	273.542	9.17	6
[truncated: 1,431 more rows]

## Sheet: 2
							PR / PC			4C			5C			6C			4R			5R			6R
[truncated: 1,003 more rows]

## Sheet: 3
							PR/PC			7C			8C			9C			7R			8R			9R
[truncated: 1,205 more rows]

## Sheet: 4
							PR/PC			10C			11C			12C			10R			11R			12R
[truncated: 835 more rows]

## Sheet: Patients connected via PC
	1C	2C	3C	1R	2R	3R	4C	5C	6C	4R	5R	6R	7C	8C	9C	7R	8R	9R	10C	11C	12C	10R	11R	12R
[truncated: 2,891 more rows]

[truncated: 2 more sheets: Explanations, Clinical data]
